# Supplementary material for: Transcriptome Comparison Reveals the Difference in Liver Fat Metabolism between Different Sheep Breeds
Source: Animals (Basel). 2022 Jun 27;12(13):1650. doi: 10.3390/ani12131650 (PMC9265030; doi:10.3390/ani12131650)
Supplement: Supplementary file 1 [file animals-12-01650-s001.zip]

Archive with 5 entries (5 files):
- Figures S1-S4.pdf
- Table S1 The primer information regarding qRT-PCR.xlsx
- Table S2 The details of differentially expressed genes between Hu sheep and Tibetan sheep.xlsx
- Table S3 Significantly enriched GO terms of DEGs.xlsx
- Table S4 Western blot band intensity analysis.xlsx
