# Supplementary material for: Transcriptome Comparison Reveals the Difference in Liver Fat Metabolism between Different Sheep Breeds
Source: Animals (Basel). 2022 Jun 27;12(13):1650. doi: 10.3390/ani12131650 (PMC9265030; doi:10.3390/ani12131650)
Supplement: Supplementary file 1 [file animals-12-01650-s001.zip › Table S1 The primer information regarding qRT-PCR.xlsx]

## Sheet: Sheet1
Table S1. The primers information of qRT-PCR.
Gene name	Accession number	Primer sequences (5′→3′)	Product size (bp)	TM (°C)
BCAM	XM_027978455.2	F:TGTCACCAGCACCCTTTACC	149	58
		R:CGCTCTCTGTGGGATAGTGC
SELENOW	XM_027978546.2	F:TTATTGTGGCGCTTGAGGCT	174	58
		R:TAGCCATCGCCTCCCTTCTT
PDK4	XM_004007738.5	F:TGGTGTTCCCCTGAGAGTCA	109	58
		R:GTAACCAAAACCAGCCAGCG
DUSP1	XM_004016868.5	F:CGCTCTACGATCAGGGTGG	151	58
		R:TGACCCTCGAAATGGTTGGG
BTG1	NM_001142887.1	F:GGAGCTGCTGGCAGAACATTA	186	58
		R:TCAACCCAGAGCGTGAGTTC
APOC3	XM_004016048.4	F:TACGCAGTTCATCCCAAGAGG	113	57
		R:CCTTGGTAGTTTCGGGCAAG
HGD	XM_004002955.5	F:CCTTTGACCATGCAGACCCA	182	58
		R:GCGACCTTTGATGAGTCCCA
RAB5IF	XM_027977164.2	F:TGTGATCTACTGGTTCCGACAG	103	57
		R:GATCAGGCAGAACCCTGCTA
RHBG	XM_027976362.2	F:TTTCGCTACCCAAGCTTCCA	191	58
		R:CCTACAAGGATGTAGCCGCC
ALAS1	XM_004018407.5	F:GAGGGTTCTCGCAGACAAGG	106	58
		R:GGAGGTACACTGATCCTGCG
ACSL1	XM_015104563.3	F:CAGCTCATGCTGTGTGTGAT	147	56
		R:TCGGTCAAACATCCGGTTCA
CPT1A	NM_001009414.1	F:GGGTCTACGATTCCGCTC	123	59
		R:GTGGAAGACGACGATGTGC
FGF21	XM_042232279.1	F:ATGATGCCCAGGAGACAGAG	191	57
		R:GTGCAGCGATCCATACAGC
