# Supplementary material for: Transcriptome Comparison Reveals the Difference in Liver Fat Metabolism between Different Sheep Breeds
Source: Animals (Basel). 2022 Jun 27;12(13):1650. doi: 10.3390/ani12131650 (PMC9265030; doi:10.3390/ani12131650)
Supplement: Supplementary file 1 [file animals-12-01650-s001.zip › Table S2 The details of differentially expressed genes between Hu sheep and Tibetan sheep.xlsx]

## Sheet: up-regulated genes
The Details of Differentially Expressed Genes Between Hu Sheep and Tibetan Sheep
Gene ID	Gene Name	ZG FPKM	HG FPKM	log2(HG/ZG)	Qvalue(ZG-vs-HG)	Pvalue(ZG-vs-HG)
ENSOARG00000014729.1	CD68	0.126	31.066	6.69985	4.03008e-32	2.16706e-36
ENSOARG00000016809.1	NCAM1	0.016	3.37	6.31616	1.89742e-27	3.03307e-31
ENSOARG00000014103.1	NOCT	1.696	16.84	3.08493	1.89742e-27	3.06084e-31
BGI_novel_G000895	GPX	64.346	374.6	2.40377	2.74604e-24	8.85964e-28
ENSOARG00000003003.1	LOC101105610	0.093	164.836	7.45764	3.84416e-24	1.44696e-27
ENSOARG00000006043.1	LRRC20	8.83	34.89	1.91062	4.19246e-24	1.8035e-27
ENSOARG00000000269.1	RASGEF1B	12.99	68.99	2.2869	3.57022e-23	1.72781e-26
ENSOARG00000001422.1	SERPINI2	0.22	24.94	5.78924	1.51118e-22	8.12592e-26
ENSOARG00000016760.1	BTG1	12.393	105.13	2.82921	6.96385e-16	4.49353e-19
ENSOARG00000011453.1	SELENOW	43.366	157.983	1.73732	3.1636e-15	2.21148e-18
ENSOARG00000013809.1	LURAP1L	1.336	8.776	2.62807	4.10485e-15	3.09017e-18
ENSOARG00000015363.1	QRICH1	0	2.456	5.85291	6.57463e-15	5.30298e-18
ENSOARG00000000588.1	LOC101103726	29.613	249.4	2.87151	2.5173e-14	2.43649e-17
ENSOARG00000003341.1	IFI6	14.48	1107.09	5.11314	3.41218e-14	3.48612e-17
BGI_novel_G002055	TM9SF2_4	0.003	2.096	5.82945	4.67671e-14	5.02954e-17
ENSOARG00000007513.1	SYNPO	0.646	3.223	2.42052	5.11496e-11	6.32597e-14
ENSOARG00000006786.1	TTLL6	0.473	4.38	3.01974	5.56537e-11	7.18229e-14
ENSOARG00000011352.1	MST1R	0.023	2.883	5.10374	6.20286e-11	8.33852e-14
ENSOARG00000004136.1	ZFP42	0.416	7.483	3.77636	6.31859e-11	9.00436e-14
ENSOARG00000001574.1	BTG2	6.423	55.753	2.83456	6.31859e-11	9.17363e-14
ENSOARG00000005289.1	LOC101121285	1.393	14.673	2.96356	6.52684e-11	9.82694e-14
ENSOARG00000011638.1	TNFRSF21	3.213	10.646	1.63055	4.63771e-10	7.23201e-13
ENSOARG00000011966.1	ASB9	0.083	1.32	3.50069	1.0285e-09	1.71444e-12
ENSOARG00000009176.1	PVR	0.136	2.073	3.44743	2.53506e-09	4.36209e-12
ENSOARG00000011738.1	ICOSLG	0.933	3.67	1.86126	4.13266e-09	7.77776e-12
ENSOARG00000013047.1	RAB19	0.026	1.713	4.46057	7.09208e-09	1.41102e-11
ENSOARG00000003068.1	LOC101117013	2.06	9.376	2.0834	8.74227e-09	1.78634e-11
ENSOARG00000000641.1	S100A4	1.81	17.42	2.90761	1.00128e-08	2.0998e-11
ENSOARG00000013671.1	GADD45B	8.813	42.426	2.11828	1.17387e-08	2.65109e-11
BGI_novel_G000674		0.053	2.343	4.31364	2.37688e-08	5.62363e-11
ENSOARG00000000907.1	PWWP3B	0.016	1.11	4.30053	2.89431e-08	7.0035e-11
ENSOARG00000009323.1	BCAM	20.376	109.416	2.25052	3.00254e-08	7.42684e-11
ENSOARG00000017879.1	CUX2	4.123	12.646	1.5217	3.63692e-08	9.19155e-11
ENSOARG00000021179.1	ACTN1	3.74	13.533	1.6295	4.41533e-08	1.13962e-10
ENSOARG00000008027.1	MYC	4.523	28.566	2.43704	8.91433e-08	2.44465e-10
ENSOARG00000012805.1	CEMIP2	1.253	4.383	1.68476	1.11335e-07	3.23282e-10
ENSOARG00000016470.1	EGR1	2.096	8.5	1.83359	3.073e-07	9.25353e-10
ENSOARG00000000691.1	S100A16	7.283	32.26	1.96385	3.28907e-07	1.0081e-09
ENSOARG00000005183.1	DLG2	0.523	1.846	1.94386	4.14996e-07	1.29428e-09
ENSOARG00000013071.1	CFAP206	0.04	2.393	4.21065	4.51941e-07	1.48241e-09
ENSOARG00000012740.1	ZFAND5	14.88	39.376	1.33348	5.96178e-07	1.98758e-09
ENSOARG00000003963.1	DUSP1	15.216	109.17	2.59864	7.63562e-07	2.58667e-09
ENSOARG00000005557.1	PLSCR1	1.733	57.853	3.8903	7.93183e-07	2.78253e-09
ENSOARG00000002603.1	MROH5	0.493	4.34	2.76842	7.93183e-07	2.81498e-09
ENSOARG00000010867.1	LCN2	8.28	44.406	2.20067	9.17732e-07	3.40504e-09
ENSOARG00000011235.1	SIK1	0.956	6.06	2.33996	9.69703e-07	3.65001e-09
ENSOARG00000002516.1	CLEC4A	0.266	3.216	2.76571	1.04597e-06	3.99334e-09
ENSOARG00000009545.1	RELB	0.46	4.213	2.83059	2.51346e-06	1.0542e-08
ENSOARG00000018943.1	CYBB	0.916	4.743	2.15805	3.50287e-06	1.48802e-08
ENSOARG00000004645.1	TSPYL5	1.073	4.83	1.96726	3.52012e-06	1.51428e-08
ENSOARG00000013343.1	PIEZO1	6.673	19.396	1.91911	3.65688e-06	1.59277e-08
ENSOARG00000019095.1	CSF2RB	0.94	3.59	1.648	4.99555e-06	2.28328e-08
ENSOARG00000007600.1	SIRPA_B1_G, CD172	0.18	2.036	2.91135	5.31049e-06	2.45579e-08
ENSOARG00000015349.1	MS4A8	2.38	16.1	2.47968	5.71693e-06	2.67448e-08
ENSOARG00000007561.1	SNAP91	0.02	1.21	4.00896	5.89668e-06	2.82198e-08
ENSOARG00000003501.1	PDK4	19.946	93.273	2.04792	6.66001e-06	3.29473e-08
ENSOARG00000008438.1	GM2A	13.326	70.973	2.19606	8.51346e-06	4.25742e-08
ENSOARG00000019349.1	CSF1	2.546	12.51	2.08761	1.16467e-05	6.01218e-08
ENSOARG00000011375.1	BVES	6.386	21.85	1.62795	1.17125e-05	6.10912e-08
ENSOARG00000013291.1	IFI30	3.386	8.03	1.16709	1.20126e-05	6.35387e-08
ENSOARG00000014994.1	TMED3	2.786	11.176	1.83342	1.21235e-05	6.51906e-08
BGI_novel_G002149	WDR60	0	1.82	4.0801	1.48976e-05	8.17099e-08
ENSOARG00000005181.1	CATSPER4	0.086	1.253	3.69772	1.61842e-05	8.96367e-08
ENSOARG00000006194.1	PRG4	5.606	73.896	3.11272	1.81891e-05	1.02697e-07
ENSOARG00000008283.1	F11	2.81	12.696	2.01139	1.81921e-05	1.04641e-07
ENSOARG00000014710.1	SGK1	18.4	151.106	2.6414	1.85756e-05	1.07876e-07
ENSOARG00000007775.1	AQP1	1.916	9.383	1.99869	1.89106e-05	1.12631e-07
BGI_novel_G000959	MECP2	0.043	1.04	3.57339	1.89106e-05	1.12872e-07
ENSOARG00000006128.1	RNF125	0.863	9.17	2.87369	1.97792e-05	1.20183e-07
ENSOARG00000021105.1	CCDC198	0.383	2.753	2.4953	2.69512e-05	1.6811e-07
ENSOARG00000014830.1	ANXA5	15.983	37.396	1.07628	2.86017e-05	1.79943e-07
ENSOARG00000004859.1		13.063	108.36	2.66511	3.40845e-05	2.21768e-07
ENSOARG00000020511.1	CAPG	1.663	7.933	2.00526	3.44715e-05	2.27197e-07
ENSOARG00000011005.1	C5AR1	2.333	7.556	1.55075	3.44715e-05	2.27994e-07
ENSOARG00000000483.1	NFKB2	2.89	8.663	1.48583	3.74426e-05	2.49658e-07
ENSOARG00000009971.1	TMEM98	1.953	9.55	2.06355	3.95346e-05	2.65732e-07
ENSOARG00000013636.1	CDKN1A	25.96	61.846	1.15192	4.2318e-05	2.88992e-07
ENSOARG00000002223.1	MYOF	1.266	3.2	1.24414	4.28398e-05	2.95454e-07
BGI_novel_G002231		0.56	5.026	2.72024	4.28398e-05	2.97163e-07
ENSOARG00000018242.1	LOC101113636	0.82	3.513	2.00115	4.54105e-05	3.17437e-07
ENSOARG00000010334.1	TMPRSS2	0.24	3.74	3.22959	4.91308e-05	3.48726e-07
ENSOARG00000004271.1	CLSTN3	11.906	20.746	0.966052	5.39837e-05	3.86075e-07
ENSOARG00000010938.1	SLC39A14	5.063	15.986	1.55327	5.44004e-05	3.9198e-07
ENSOARG00000007405.1	C4BPA	141.47	324.176	0.860884	6.03065e-05	4.37779e-07
ENSOARG00000017589.1	DSTN	9.693	36.826	1.7271	6.63961e-05	4.89125e-07
ENSOARG00000006068.1	ZFP36	12.763	52.816	1.88336	6.91997e-05	5.135e-07
ENSOARG00000010371.1	WSB1	5.983	15.236	1.24766	7.0616e-05	5.30948e-07
ENSOARG00000017123.1	LOC101115115	2.846	7.58	1.3296	7.46218e-05	5.69785e-07
BGI_novel_G001425		1.816	11.43	2.31042	7.70003e-05	5.98675e-07
ENSOARG00000006790.1	SLFN11	0.193	4.273	3.4201	7.70003e-05	6.08554e-07
ENSOARG00000006707.1	TINAG	0.143	2.183	3.10434	7.70003e-05	6.08649e-07
ENSOARG00000012272.1	FKBP5	10.646	28.416	1.30368	8.25286e-05	6.56785e-07
ENSOARG00000016168.1	TRIB2	3.553	17.2	2.0348	8.37147e-05	6.70726e-07
ENSOARG00000017697.1	KIAA1549L	1.01	11.776	2.92721	0.00010121	8.16617e-07
ENSOARG00000019370.1	FAM118A	4.656	10.69	1.23624	0.000108796	9.12627e-07
ENSOARG00000006019.1	TVP23A	0.35	2.056	2.24165	0.000110542	9.43881e-07
ENSOARG00000010400.1	FREM3	0.1	1.73	3.20338	0.000110542	9.49853e-07
ENSOARG00000006584.1	UGCG	1.47	5.123	1.64535	0.000111629	9.66409e-07
ENSOARG00000014082.1	ENPP3	0.833	7.663	2.72639	0.000123026	1.07169e-06
ENSOARG00000002839.1		0.386	4.633	2.95892	0.000133456	1.18407e-06
ENSOARG00000003430.1	PDZK1IP1	11.706	88.4	2.51819	0.000142464	1.27932e-06
ENSOARG00000020650.1	REEP1	0.163	0.866	2.14129	0.000152766	1.38825e-06
ENSOARG00000008161.1	FGD3	2.55	6.506	1.22307	0.000155139	1.43485e-06
ENSOARG00000007615.1	G6PC	12.986	42.536	1.44327	0.000156768	1.46143e-06
ENSOARG00000000562.1	ACOT1_2_4	1.86	7.26	1.56672	0.000156768	1.47521e-06
ENSOARG00000016302.1	TRIM36	0.05	0.94	3.17272	0.00015929	1.50751e-06
ENSOARG00000013053.1	IQGAP1	3.706	7.883	1.01617	0.000172276	1.65731e-06
ENSOARG00000019257.1	C1H3orf52	1.606	5.183	1.54247	0.000181186	1.76933e-06
ENSOARG00000004059.1	G6PC	57.316	242.71	1.85999	0.000184551	1.81604e-06
ENSOARG00000002985.1		1.89	12.063	2.33841	0.000184929	1.8297e-06
ENSOARG00000008605.1	CD9	6.913	20.32	1.40947	0.000189189	1.88202e-06
ENSOARG00000005464.1	CLIC1	10.153	34.596	1.60274	0.000218922	2.2602e-06
ENSOARG00000008009.1	CDH17	0.016	0.963	3.5425	0.000230832	2.40799e-06
ENSOARG00000012373.1	ADAM19	0.143	0.65	1.96477	0.000258374	2.72309e-06
ENSOARG00000016768.1	SCNN1B	0.026	1.866	3.62103	0.000269166	2.88025e-06
ENSOARG00000008178.1	IFITM3	158.96	1535.23	2.70481	0.000277824	3.00986e-06
ENSOARG00000007592.1	PTGS2	0.226	1.273	2.21645	0.000277824	3.03265e-06
ENSOARG00000020112.1	CD86	1.01	3.753	1.69193	0.000291493	3.19753e-06
ENSOARG00000015044.1	TLR2	0.75	3.8	2.09335	0.000295564	3.29893e-06
ENSOARG00000009626.1	MSR1	3.113	9.76	1.50979	0.000295564	3.30491e-06
ENSOARG00000002679.1	PPP1R9A	0.14	0.786	2.14738	0.00029793	3.34825e-06
ENSOARG00000012804.1	TNK1	0.326	2.273	2.43256	0.000309901	3.49945e-06
ENSOARG00000002605.1		0.14	2.93	3.20806	0.00033669	3.82006e-06
ENSOARG00000015056.1	APP	19.506	41.42	1.00739	0.000366975	4.18341e-06
ENSOARG00000006539.1	SAMD1	4.286	8.93	0.985488	0.000378221	4.33194e-06
ENSOARG00000000839.1	SHANK2	0.63	2.2	1.64724	0.000384474	4.42423e-06
BGI_novel_G000396		2.996	12.436	1.87908	0.000397899	4.62571e-06
ENSOARG00000000212.1	LOC101109994	0.44	2.976	2.52463	0.000399759	4.6861e-06
ENSOARG00000016186.1	LOC101102156	24.74	250.93	2.65811	0.000403448	4.75104e-06
ENSOARG00000010012.1	SNX10	0.946	2.696	1.41039	0.000411304	4.86567e-06
ENSOARG00000003788.1	MUC1	0.85	5.86	2.40976	0.000413178	4.91006e-06
ENSOARG00000010604.1	LOC101111190	136.68	471.216	1.68607	0.000419243	5.00468e-06
ENSOARG00000014908.1	LGR4	2.816	7.09	1.2372	0.000421042	5.04879e-06
ENSOARG00000000674.1	S100A2	0.746	18.28	3.26542	0.000430708	5.18786e-06
ENSOARG00000000875.1	TPM4	10.716	35.023	1.56024	0.000445689	5.39226e-06
ENSOARG00000008115.1		18.94	157.65	2.55169	0.000454784	5.52676e-06
ENSOARG00000013572.1	ERMP1	1.976	5.256	1.30805	0.000475153	5.85984e-06
ENSOARG00000004480.1	TTC39A	0.346	2.346	2.39016	0.000475153	5.8765e-06
ENSOARG00000001370.1	CHI3L1	1.94	31.323	3.07597	0.000476279	5.91603e-06
ENSOARG00000009067.1	CHL1	0.26	1.133	1.82552	0.000478755	5.97253e-06
ENSOARG00000010017.1	SLC22A16	0.1	1.453	2.90149	0.000494649	6.1974e-06
ENSOARG00000003543.1	ADAM15	0.97	3.146	1.56299	0.000527758	6.66898e-06
ENSOARG00000008576.1	VCL	2.623	5.76	1.05416	0.000529166	6.71524e-06
ENSOARG00000017057.1	ARHGEF16	0.01	0.52	3.38626	0.000547525	6.97766e-06
ENSOARG00000019749.1	RHOC	22.44	60.23	1.29384	0.000555346	7.12194e-06
ENSOARG00000010123.1	EML2	1.636	5.583	1.62126	0.000575582	7.52092e-06
ENSOARG00000019924.1	BCL2L15	0.636	14.506	3.19146	0.000596578	7.86549e-06
BGI_novel_G000223		0	1.553	3.5923	0.000615422	8.24004e-06
BGI_novel_G001660		9.383	79.76	2.49995	0.000622714	8.41264e-06
ENSOARG00000018411.1	CALML4	2.726	11.633	1.82606	0.000622714	8.43814e-06
ENSOARG00000016081.1	UPP1	0.423	5.083	2.85957	0.000651428	8.86225e-06
ENSOARG00000006946.1	PALM2AKAP2	5.97	12.203	0.949523	0.000699884	9.70964e-06
ENSOARG00000015002.1		155.276	448.336	1.41677	0.000705087	9.81974e-06
ENSOARG00000005050.1	MSN	4.246	11.253	1.28211	0.000727497	1.03274e-05
ENSOARG00000005424.1	ALLC	1.556	4.386	1.37708	0.000750808	1.07795e-05
ENSOARG00000014814.1	ACTA2	40.02	95.716	1.1432	0.000764768	1.11033e-05
ENSOARG00000009031.1		1.03	3.666	1.66266	0.000775655	1.1303e-05
ENSOARG00000010489.1	CNN2	4.826	14.376	1.41996	0.000789378	1.15455e-05
ENSOARG00000016133.1	NCKAP1L	1.34	3.676	1.33625	0.000885439	1.32837e-05
ENSOARG00000020865.1	MANSC1	2.93	7.413	1.19796	0.000901625	1.3575e-05
ENSOARG00000006012.1		6.86	13.37	0.883792	0.000929911	1.40509e-05
ENSOARG00000015758.1		0.026	1.396	3.29148	0.00101429	1.54349e-05
ENSOARG00000002754.1	PTX3	0.133	3.686	3.21528	0.00102793	1.56978e-05
ENSOARG00000007688.1		0	1.52	3.41381	0.00103479	1.5912e-05
ENSOARG00000002441.1	LOC780455	0.923	3.6	1.70509	0.00103833	1.61438e-05
ENSOARG00000008788.1	KCNT2	0.51	2.67	2.17956	0.00104635	1.63729e-05
ENSOARG00000019062.1	SPNS3	1.426	11.696	2.4818	0.00104678	1.6436e-05
BGI_novel_G001093		0.063	1.35	3.16321	0.00104857	1.65205e-05
ENSOARG00000015063.1	MDGA1	0	0.286	3.39861	0.00105516	1.6681e-05
ENSOARG00000021170.1	ARG2	0.53	5.003	2.62883	0.0010562	1.67543e-05
ENSOARG00000007786.1		11.663	52.473	1.93144	0.00106544	1.69737e-05
ENSOARG00000010048.1	OAT	3.01	10.716	1.64859	0.00106544	1.70155e-05
ENSOARG00000003259.1	PON2	6.376	13.203	0.785193	0.00107406	1.72108e-05
ENSOARG00000006050.1	ORM1	82.976	7856.11	3.43054	0.00115249	1.85915e-05
BGI_novel_G000979		115.013	562.76	1.94159	0.00117546	1.90252e-05
ENSOARG00000000156.1	PRKCD	2.82	6.633	1.17244	0.00120643	1.95915e-05
ENSOARG00000017480.1	ELL2	2.493	14.31	2.1776	0.00122217	1.99127e-05
ENSOARG00000010352.1	CCND2	0.81	4.42	2.1292	0.0012494	2.0558e-05
BGI_novel_G001100		0.84	3.153	1.73406	0.00129469	2.1512e-05
ENSOARG00000002816.1	LOC101108297	1.41	7.376	2.09101	0.00130938	2.18265e-05
ENSOARG00000000896.1		0.493	6.42	2.83421	0.00142268	2.37916e-05
ENSOARG00000007864.1	LCP1	6.333	20.783	1.54302	0.00143726	2.41128e-05
ENSOARG00000001591.1	FUCA2	3.086	6.926	1.04866	0.00157513	2.68493e-05
ENSOARG00000008063.1	HEY1	1.53	6.066	1.76354	0.00159017	2.71912e-05
ENSOARG00000008867.1	PLAUR	0.536	3.53	2.29421	0.00161231	2.79297e-05
ENSOARG00000005846.1	TMC8	0.836	2.333	1.46242	0.00161231	2.79622e-05
ENSOARG00000019463.1	CD53	1.123	3.896	1.63202	0.0016344	2.85626e-05
ENSOARG00000013732.1	ARHGAP18	0.75	2.403	1.51364	0.00165922	2.90856e-05
BGI_novel_G001948		0	1.016	3.37251	0.00168183	2.95971e-05
ENSOARG00000014385.1	ABCA6	11.01	26.443	1.18597	0.00171137	3.02758e-05
ENSOARG00000011841.1	LOC101104860	9.806	95.793	2.63765	0.00171727	3.04726e-05
ENSOARG00000019610.1	C1H1orf162	0.15	1.383	2.58313	0.00181185	3.22484e-05
ENSOARG00000010189.1	FAM3B	0.046	1.11	3.30338	0.00182532	3.25862e-05
ENSOARG00000004106.1	CNKSR3	1.033	2.366	1.38111	0.00188412	3.39399e-05
ENSOARG00000001783.1	FOS	2.043	8.32	1.82832	0.0019634	3.54736e-05
ENSOARG00000014069.1		36.336	160.353	1.88023	0.00223053	4.08997e-05
ENSOARG00000007045.1	TAF4B	0.273	0.903	1.56579	0.00223056	4.10201e-05
BGI_novel_G002054		0	0.486	3.29351	0.00229049	4.23686e-05
ENSOARG00000011288.1	TLR7	0.08	0.676	2.49339	0.00230051	4.26775e-05
ENSOARG00000016317.1		2.033	4.42	1.03531	0.00237125	4.41175e-05
ENSOARG00000000417.1	S100A9	1.076	12.17	2.69025	0.00241524	4.51957e-05
ENSOARG00000009973.1	EMILIN2	0.35	1.513	1.88646	0.00246385	4.62378e-05
ENSOARG00000007348.1	P4HA1	2.606	10.36	1.71499	0.00247193	4.66067e-05
ENSOARG00000018303.1	LOC101114226	0.353	1.496	1.86231	0.00247193	4.69203e-05
ENSOARG00000012648.1	FES	2.596	7.173	1.34428	0.00247193	4.69429e-05
BGI_novel_G002076		1.36	3.743	1.35205	0.00260823	5.04901e-05
ENSOARG00000010046.1	SFTPD	8.566	49.846	2.17961	0.00261182	5.07e-05
ENSOARG00000007230.1	ERICH4	0.423	5.153	2.71429	0.00267553	5.20805e-05
ENSOARG00000012380.1	TBC1D9	0.5	1.583	1.55495	0.00270007	5.27034e-05
ENSOARG00000011222.1	CLEC4F	5.536	35.556	2.2064	0.00295281	5.90656e-05
ENSOARG00000000705.1	CCDC24	1.14	2.28	0.943597	0.0030222	6.06162e-05
ENSOARG00000009963.1	LOC101121216	2.663	135.336	3.18753	0.00305875	6.15139e-05
ENSOARG00000007166.1		0.35	1.756	2.03059	0.00313392	6.33627e-05
ENSOARG00000010625.1	ABCG1	0.16	0.636	1.79993	0.00324304	6.57433e-05
ENSOARG00000019726.1	RNASE12	1.103	9.686	2.47839	0.0032518	6.60956e-05
ENSOARG00000017940.1	SRC	1.003	2.296	1.10067	0.00327761	6.67965e-05
ENSOARG00000018754.1	SPATS2	1.036	3.26	1.18999	0.00327811	6.69829e-05
ENSOARG00000016894.1	SEMA3C	0.033	0.903	3.03027	0.00343674	7.05797e-05
ENSOARG00000010572.1		40.04	137.996	1.63436	0.00343674	7.05953e-05
ENSOARG00000015099.1	BAIAP2L2	0.033	2.243	3.16708	0.00352629	7.30021e-05
ENSOARG00000013352.1	SLC28A1	2.35	6.56	1.32678	0.00357877	7.45123e-05
ENSOARG00000020867.1	CGNL1	4.523	11.373	1.22024	0.00357877	7.45212e-05
ENSOARG00000002406.1	S100A14	4.193	14.656	1.60009	0.00357877	7.4666e-05
ENSOARG00000008507.1	ALPL	13.226	30.243	1.09549	0.00371041	7.78116e-05
ENSOARG00000005826.1	ADAP1	0.213	0.91	1.91383	0.00383868	8.17398e-05
ENSOARG00000005757.1	SRF	3.516	11.253	1.50904	0.00387508	8.31401e-05
ENSOARG00000008164.1	GRN	51.01	105.22	0.953935	0.00398929	8.62341e-05
ENSOARG00000010497.1	ENPP4	1.126	3.18	1.35173	0.00403106	8.73536e-05
ENSOARG00000020058.1	THBS1	1.363	7.273	2.10441	0.00403404	8.78521e-05
ENSOARG00000009920.1	MACC1	0.033	0.526	2.82271	0.00403466	8.80827e-05
ENSOARG00000007603.1	LOC101112936	1.776	21.766	2.59586	0.00413639	9.08484e-05
ENSOARG00000005596.1	TSPAN15	3.02	8.866	1.39673	0.00415567	9.20653e-05
ENSOARG00000015025.1	CBL	0.286	0.72	1.546	0.00415714	9.23212e-05
ENSOARG00000010854.1	JUNB	2.666	16.853	2.19726	0.004232	9.44389e-05
ENSOARG00000007263.1	SDSL	15.76	50.73	1.50267	0.00438232	9.8029e-05
ENSOARG00000018341.1	LOC101117184	215.79	1289.48	2.14484	0.00442269	9.91699e-05
ENSOARG00000019840.1	PTAFR	1.21	4.073	1.5552	0.00450744	0.000101986
ENSOARG00000001704.1	PLEKHA2	1.04	2.586	1.19781	0.00450744	0.000102282
ENSOARG00000005906.1	MAN1C1	3.323	7.636	1.10732	0.00453919	0.000103247
ENSOARG00000018615.1	LOC101112306	0.613	5.953	2.5592	0.00457862	0.00010439
ENSOARG00000025182.1	BST-2A	4.746	84.713	2.85499	0.00459131	0.000104926
ENSOARG00000019297.1	LOC101108092	36.916	271.57	2.28748	0.00462316	0.000106151
ENSOARG00000020971.1	DMXL2	0.18	1.323	2.40887	0.00473651	0.000109008
ENSOARG00000013714.1	CD34	0.75	2.323	1.47968	0.00481579	0.000111092
ENSOARG00000010183.1	CTTNBP2	1.196	2.846	1.28978	0.00486081	0.000112392
ENSOARG00000007382.1	SDS	24.206	251.303	2.59255	0.00496038	0.000115761
BGI_novel_G002147		5.473	30.316	2.11487	0.00500457	0.000117061
ENSOARG00000000772.1	PLCD1	3.246	9.5	1.41579	0.00501074	0.000117475
ENSOARG00000005810.1	PRCP	8.053	16.263	0.926774	0.00509712	0.000120322
ENSOARG00000010691.1	S1PR1	0.9	3.536	1.72233	0.00510833	0.000120862
ENSOARG00000007525.1	AXL	1.856	4.436	1.15973	0.00511919	0.000121394
ENSOARG00000009485.1	LRRK1	0.486	1.27	1.24586	0.00516752	0.000122818
ENSOARG00000006069.1	TENM4	0.19	0.826	1.74421	0.0052386	0.000124789
ENSOARG00000009972.1	FMNL1	1.84	4.713	1.23232	0.00524949	0.000125331
ENSOARG00000010957.1	AEN	3.13	9.346	1.28745	0.00532732	0.000127475
BGI_novel_G001724		0.14	2.133	2.79568	0.00542078	0.000130003
ENSOARG00000009610.1	BCL6B	0.463	2.463	2.06711	0.00551577	0.000132578
ENSOARG00000001525.1	RPS6KL1	0.376	2.74	2.29045	0.0055458	0.000133598
ENSOARG00000002546.1	LAIR1	0.296	2.166	2.32961	0.00559485	0.00013508
ENSOARG00000015253.1	LOC101115576	2828.44	7556	1.49042	0.00568423	0.000137544
ENSOARG00000005343.1	SRGAP2	2.046	4.24	0.931049	0.00579397	0.000140511
ENSOARG00000010964.1	ISG20	0.59	16.506	2.95061	0.00592428	0.000144308
ENSOARG00000018347.1	LY86	1.01	6.343	2.16594	0.00609993	0.000150948
ENSOARG00000006427.1	PLXNA4	1.17	2.68	1.11593	0.00609993	0.000151211
ENSOARG00000015264.1	SLC16A6	1.04	7.633	2.36332	0.00612701	0.000152541
ENSOARG00000020741.1	TNFSF10	0.68	12.233	2.83092	0.00623195	0.000155824
ENSOARG00000009286.1	LOC101117146	1356.81	4107.47	1.44996	0.00629699	0.000157789
ENSOARG00000017807.1	ERAP1	1.85	7.036	1.71281	0.00637158	0.000160575
ENSOARG00000016807.1	SAMHD1	3.323	9.376	1.33779	0.00637158	0.000160686
ENSOARG00000020801.1		0.796	11.013	2.65887	0.00639892	0.000161719
ENSOARG00000007991.1	PLA2G4A	99.553	280.203	1.32166	0.00646265	0.000164025
ENSOARG00000015292.1	LOC101119509	919.706	4857.38	2.05012	0.00647195	0.000164943
ENSOARG00000020828.1	IL1RN	33.3	164.75	1.60154	0.00647195	0.000164957
ENSOARG00000020458.1	EHD4	0.336	1.733	2.00327	0.00650373	0.000166117
ENSOARG00000013031.1	TMEM255A	0.286	3.36	2.58301	0.00650912	0.000166604
ENSOARG00000007009.1	EPB41L4B	12.773	23.773	0.853394	0.00658813	0.000169335
ENSOARG00000020179.1	PPT1	14.006	28.513	0.937075	0.00665603	0.000171438
ENSOARG00000003188.1	CREB3L1	3.75	22.193	2.08635	0.00675305	0.0001743
ENSOARG00000000804.1	KATNB1	2.136	7.99	1.37456	0.0068392	0.000176892
ENSOARG00000019371.1	TMEM106C	2.443	6.546	1.28045	0.00684566	0.000177433
ENSOARG00000009627.1	LOC101120093	4.02	29.213	1.6875	0.00694072	0.00018101
ENSOARG00000010152.1	ANKEF1	0.513	2.183	1.75848	0.00699358	0.000182765
ENSOARG00000006037.1	BMPER	0.383	2.223	2.12154	0.00702142	0.000185321
ENSOARG00000000576.1	GSDMD	1.876	6.393	1.47175	0.00702142	0.000185561
ENSOARG00000011824.1	SERPINH1	10.4	27.913	1.30174	0.00702142	0.000185888
ENSOARG00000009278.1	CBLC	0.873	3.09	1.58575	0.00702142	0.000186135
ENSOARG00000004644.1	PM20D1	27.456	49.98	0.782262	0.00707763	0.000188006
BGI_novel_G001830		6.796	20.393	1.43101	0.00723119	0.000192977
BGI_novel_G000825		2.816	10.973	1.69661	0.00723119	0.000193252
ENSOARG00000004209.1	P2RY13	0.54	3.023	2.01179	0.00723752	0.00019381
ENSOARG00000000739.1	SLC6A9	0.406	1.953	1.93419	0.00744042	0.000200858
ENSOARG00000001792.1	CD82	16.523	31.013	0.816407	0.00744042	0.000200882
ENSOARG00000008456.1	TF	2829.83	5229.27	0.794537	0.00754762	0.000205361
ENSOARG00000001229.1		1.683	10.883	2.24826	0.00764596	0.000208859
BGI_novel_G000356		0.256	0.923	1.6439	0.00766477	0.000209942
ENSOARG00000007594.1		0.38	1.573	1.80673	0.00766477	0.000210197
ENSOARG00000000743.1	LOC101103133	278.476	721.543	1.21217	0.00798356	0.000220657
ENSOARG00000017358.1	PMEPA1	1.32	3.463	1.22318	0.00804089	0.000222674
ENSOARG00000010666.1	AKAP13	2.99	5.736	0.792253	0.0081767	0.000227314
ENSOARG00000000114.1	LOC443475	1070.39	2619.59	1.18176	0.0082073	0.000229047
ENSOARG00000017583.1	SALL1	3.943	9.35	1.10793	0.00827875	0.000231486
ENSOARG00000010047.1	DDO	0.506	2.043	1.90762	0.00829185	0.000232298
BGI_novel_G000770		0.336	49.87	3.00462	0.00830166	0.00023302
ENSOARG00000013298.1	OLFML2A	0.08	0.413	2.00481	0.00837651	0.000236021
ENSOARG00000016519.1		0	7.236	2.9764	0.00859195	0.000243596
ENSOARG00000007039.1	AGRN	1.853	6.586	1.63503	0.00859195	0.00024394
ENSOARG00000020667.1	FCGR1A	0.176	1.196	2.28371	0.00860487	0.000244769
BGI_novel_G000533		0.353	1.863	2.05541	0.00878382	0.000250332
ENSOARG00000010698.1		0.063	0.376	2.10228	0.00884842	0.000253125
ENSOARG00000020288.1	PPP1R14D	3.42	10.083	1.37695	0.00885902	0.000254381
ENSOARG00000014870.1	MILR1	0.633	3.266	2.01218	0.00896555	0.000258404
ENSOARG00000002881.1		0.113	19.743	2.98188	0.00903155	0.000260792
ENSOARG00000001513.1	SLC26A11	1.01	3.396	1.54317	0.00915017	0.000264709
ENSOARG00000005610.1	SLC38A11	0.016	0.776	2.88719	0.00928086	0.000268989
ENSOARG00000010967.1	HOOK2	1.273	2.723	1.00513	0.00936171	0.000272477
BGI_novel_G002232		1.416	4.253	1.43168	0.0093974	0.000274388
ENSOARG00000003953.1	PPAT	3.926	14.206	1.64402	0.00940952	0.000276127
ENSOARG00000000304.1	ACKR3	0.49	2.146	1.94285	0.00949088	0.000279669
ENSOARG00000012350.1	MTHFD2	0.61	2.313	1.67057	0.00958897	0.000284622
ENSOARG00000007578.1	SCIN	0.186	1.346	2.25212	0.00959854	0.000285422
BGI_novel_G001220		2.003	15.783	2.32631	0.00978028	0.000291878
ENSOARG00000010115.1		19.99	68.573	1.58738	0.00984171	0.000294241
ENSOARG00000015876.1	IL17RB	1.433	4.486	1.46909	0.00990755	0.000296742
ENSOARG00000001691.1	TMEM176B	4.063	28.29	2.26907	0.0101317	0.000306181
ENSOARG00000007427.1	EPSTI1	10.436	78.296	2.28298	0.010238	0.000310492
ENSOARG00000014875.1		3.026	12.86	1.49557	0.0102556	0.000311576
ENSOARG00000009699.1	PTK2B	1.806	4.806	1.29694	0.0104352	0.000317594
ENSOARG00000002761.1	SCAMP5	1.37	3.446	1.21395	0.0104956	0.000320563
ENSOARG00000005022.1	SMOC2	0.04	0.686	2.76249	0.0105414	0.000324104
ENSOARG00000012024.1		0.136	2.36	2.68725	0.0105414	0.000324134
ENSOARG00000000502.1	LOC105605745	10.64	42.036	1.6734	0.0105414	0.00032423
ENSOARG00000016958.1		3.786	10.52	1.33106	0.0106847	0.000329785
ENSOARG00000018695.1	TLE3	1.086	3.266	1.33938	0.0106995	0.000331608
ENSOARG00000014711.1	COL26A1	0.27	1.9	2.35964	0.0106995	0.000331637
ENSOARG00000002701.1		1.1	6.1	2.04621	0.0106995	0.000331968
ENSOARG00000010842.1	ZC3HAV1L	0.736	1.913	1.26275	0.010848	0.000337741
ENSOARG00000000950.1	LOC101122940	152.8	395.256	1.26051	0.0108685	0.000338966
ENSOARG00000001865.1	RIN2	1.92	4.193	1.05219	0.0109372	0.000341697
ENSOARG00000017359.1	CKAP4	0.736	5.02	2.24236	0.0110549	0.000346562
ENSOARG00000019102.1	ADCY4	0.23	0.63	1.34236	0.0110566	0.00034721
ENSOARG00000007484.1	WDSUB1	17.13	52.19	1.55115	0.0111267	0.000350609
ENSOARG00000005159.1	LOC101104705	0.04	1.05	2.78435	0.0113008	0.00035731
ENSOARG00000002790.1	SLIT3	1.066	2.733	1.09904	0.0113533	0.00036019
BGI_novel_G001999		0.013	1	2.88043	0.0113601	0.000361018
ENSOARG00000005412.1	ITGA3	0.333	0.93	1.34599	0.0114363	0.000364054
ENSOARG00000002070.1	RGL1	1.863	5.183	1.2615	0.0115868	0.000369466
ENSOARG00000019713.1	TMEM37	0.423	4.146	2.42717	0.0116436	0.000371904
ENSOARG00000018731.1	ARPC1B	20.936	44.973	0.992795	0.011691	0.000374048
ENSOARG00000010126.1	LOXL2	0.726	2.196	1.45437	0.011693	0.000375138
ENSOARG00000019876.1	ARHGAP25	0.896	2.273	1.25787	0.011693	0.000375367
ENSOARG00000000942.1	RNF213	2.09	15.896	2.30775	0.0118134	0.000379868
ENSOARG00000004488.1		1.186	2.586	1.02217	0.0118246	0.000380863
ENSOARG00000000912.1		0.19	1.053	2.25176	0.0118681	0.000383541
ENSOARG00000005322.1	SRGN	12.9	36.606	1.29026	0.0118874	0.000384804
ENSOARG00000021075.1		1.683	18.796	2.34572	0.0120535	0.000392126
ENSOARG00000014405.1		32.253	127.65	1.74014	0.0121179	0.000394875
ENSOARG00000008369.1	CD40	0.15	0.723	1.90296	0.0121179	0.000395526
ENSOARG00000019707.1	ARHGAP31	0.423	1.183	1.34192	0.0123093	0.000403095
ENSOARG00000006593.1	NIPAL3	3.92	8.223	0.983959	0.0125167	0.000411776
ENSOARG00000010926.1	WDR4	3.003	4.93	1.00119	0.0125167	0.000411906
ENSOARG00000004887.1	TTYH3	0.79	2.213	1.30396	0.0126113	0.000416278
ENSOARG00000017954.1	ACSL4	0.906	2.826	1.46138	0.0126113	0.000416374
ENSOARG00000006085.1	PODXL	0.593	1.87	1.46726	0.0128525	0.00042503
ENSOARG00000015297.1	GBP5	0.683	7.626	2.53291	0.0128601	0.000425973
ENSOARG00000001346.1	CST6	5.646	21.556	1.62278	0.0129455	0.000429497
ENSOARG00000008705.1	MICAL2	1.703	4.09	1.14822	0.013002	0.000432071
ENSOARG00000007130.1	CLSTN1	7.436	13.79	0.758447	0.0130777	0.000435292
ENSOARG00000000569.1	TNFAIP3	0.786	1.966	1.19933	0.0133243	0.000444217
ENSOARG00000010070.1	FCGR3A	10	32.496	1.41735	0.0133288	0.000445082
ENSOARG00000016116.1	KIF14	0.236	1.146	1.87778	0.013358	0.000448342
ENSOARG00000002094.1	LAPTM5	36.5	78.373	0.982174	0.013358	0.000448931
ENSOARG00000018142.1	LMNB1	1.286	2.823	1.03915	0.0135558	0.000457037
ENSOARG00000010801.1	PRICKLE3	3.58	8.87	1.09161	0.0136075	0.000459914
ENSOARG00000018066.1	QSOX1	24.07	72.716	1.4205	0.0136075	0.000461173
ENSOARG00000012408.1	PARP12	7.143	29.516	1.72334	0.0138552	0.000473835
ENSOARG00000012512.1	LOC101104164	0.88	2.866	1.49011	0.0139388	0.000478941
ENSOARG00000006493.1	ATG16L2	1.966	4.383	1.04164	0.0141107	0.000485609
ENSOARG00000019480.1	SLC38A2	8.02	18.573	1.09802	0.0141766	0.000489438
ENSOARG00000005721.1	SLA	1.08	4.273	1.7159	0.0141766	0.000490163
ENSOARG00000001207.1	SLC22A14	0.05	0.556	2.47565	0.014222	0.000492498
ENSOARG00000018154.1	LOC101120423	7.783	25.183	1.49757	0.0143054	0.000496153
ENSOARG00000013180.1	SHROOM1	11.683	42.06	1.57739	0.0145778	0.000508737
ENSOARG00000002479.1	PIK3R5	0.653	1.706	1.19968	0.0146743	0.000512894
ENSOARG00000008702.1	LOC101121820	0.436	5.153	2.52216	0.0148075	0.000519141
ENSOARG00000003252.1	HK3	1.53	3.663	1.13551	0.014949	0.000525711
ENSOARG00000002007.1	SIGLEC1	3.416	13.95	1.72579	0.0149727	0.00052735
ENSOARG00000007840.1	BHLHE40	21.97	53.06	1.12153	0.0149759	0.000529592
ENSOARG00000019673.1	UPK1B	0.053	1.823	2.77046	0.0149759	0.000530268
BGI_novel_G002122		0	1.233	2.83528	0.0149759	0.000532293
ENSOARG00000009845.1	OSMR	5.446	12.89	1.14546	0.0154554	0.000552661
ENSOARG00000020471.1	SLC2A1	2.563	8.54	1.52552	0.0155287	0.000556116
ENSOARG00000008258.1	RGS19	1.113	3.726	1.53857	0.0156061	0.000562919
BGI_novel_G000584		0.366	1.03	1.34517	0.0156061	0.000563084
ENSOARG00000005421.1	NDRG1	1.37	3.133	1.07602	0.0157384	0.00056955
ENSOARG00000006809.1	LOC101112109	1.11	2.516	1.03844	0.0159705	0.00057881
ENSOARG00000010930.1	CDCP1	0.156	1	2.16701	0.0162446	0.000593111
ENSOARG00000015974.1	SLC15A3	6.88	41.526	2.10749	0.0162589	0.000594506
ENSOARG00000021012.1	OLR1	0.113	0.6	2.04987	0.0164198	0.000602446
ENSOARG00000002377.1	UGGT2	0	0.226	2.77811	0.0164762	0.00060729
ENSOARG00000002241.1	CSRNP1	3.29	9.883	1.28746	0.0164762	0.000608653
ENSOARG00000019319.1	GSTM3	1.87	5.613	1.43568	0.0165256	0.000612798
BGI_novel_G000888		0	1.39	2.80044	0.0166197	0.000618424
ENSOARG00000016786.1	KRT8	110.65	185.033	0.660375	0.0169238	0.00063429
ENSOARG00000001355.1		14.336	43.003	1.39733	0.0169628	0.000637369
ENSOARG00000017028.1	DEPDC7	19.613	50.586	1.20127	0.0169628	0.000637575
ENSOARG00000013931.1	SH3BP1	1.666	3.723	1.04536	0.016979	0.000639097
ENSOARG00000001585.1	DEGS2	0.72	3.956	1.98838	0.0170441	0.000642466
BGI_novel_G001401		0.306	0.706	1.08527	0.0171149	0.000646053
ENSOARG00000006673.1	MYO6	0.55	1.43	1.24031	0.0175229	0.000663338
ENSOARG00000003327.1	SIPA1L2	0.16	0.613	1.66835	0.017676	0.000671122
ENSOARG00000016064.1	TSPAN5	0.376	1.453	1.66412	0.017676	0.000671986
ENSOARG00000019729.1	CSF3R	0.373	1.323	1.58054	0.0177353	0.000675194
ENSOARG00000016678.1	SOAT1	1.19	2.366	0.807146	0.0177634	0.000677221
ENSOARG00000013623.1	PPP3CA	1.953	3.723	0.833851	0.0179878	0.000686742
ENSOARG00000004438.1	EZR	7.623	17.603	1.08464	0.0180976	0.000693852
ENSOARG00000002229.1	PTPRU	1.383	9.393	2.22054	0.0181132	0.000695427
ENSOARG00000009391.1	TAPBP	40.7	88.01	1.01592	0.0181441	0.000697586
ENSOARG00000009602.1	LDHA	2.35	5.3	1.06475	0.0182153	0.000701306
ENSOARG00000002923.1	TIPARP	5.373	13.306	1.18413	0.0183022	0.000706617
ENSOARG00000000092.1		4.93	18.82	1.70206	0.0183513	0.000710489
ENSOARG00000019214.1	EFCAB6	0.186	2.686	2.52237	0.0186129	0.00072327
ENSOARG00000013410.1	CPT1C	0.366	1.31	1.53954	0.0186129	0.000723619
ENSOARG00000020043.1	LRMP	0.876	2.066	1.20591	0.018734	0.000729334
ENSOARG00000020050.1	HCLS1	2.96	9.15	1.35332	0.0188127	0.000735432
ENSOARG00000018168.1	RREB1	2.153	3.873	0.743299	0.0189218	0.000740714
ENSOARG00000018429.1	ARHGEF5	2.22	6.423	1.36595	0.0190564	0.000748034
ENSOARG00000021136.1	HIF1A	4.38	10.736	1.16216	0.0191366	0.000753578
ENSOARG00000014260.1	LOC101117971	0.163	1.21	2.19792	0.0191909	0.000757439
ENSOARG00000005792.1	TLR4	0.456	1.666	1.62393	0.0192364	0.00076027
ENSOARG00000010897.1	SELL	0.773	2.78	1.59791	0.0192382	0.000761375
ENSOARG00000018250.1	ZDHHC15	0.886	1.673	0.828482	0.0192834	0.0007642
ENSOARG00000003228.1	SLC2A6	0.223	1.166	1.95277	0.0193232	0.000768898
ENSOARG00000014336.1	CCN1	5.806	17.606	1.32115	0.0193884	0.000773575
ENSOARG00000008896.1	PRKX	0.146	0.443	1.42727	0.0196312	0.000785373
ENSOARG00000002173.1	PLAC8	21.376	180.62	2.29951	0.0196498	0.000788231
ENSOARG00000009163.1	KCNMA1	0.176	0.933	1.96407	0.0197624	0.00079381
ENSOARG00000008681.1	SPSB1	0.023	0.733	2.73802	0.0198169	0.000797065
ENSOARG00000016992.1	KRT15	2.773	17.013	2.07648	0.0204878	0.000826253
ENSOARG00000014887.1	NUGGC	2.556	15.37	2.10994	0.0206148	0.000838029
ENSOARG00000000233.1	CHN1	0.676	1.89	1.33607	0.0206893	0.000842169
ENSOARG00000009199.1	RBM43	0.19	1.423	2.24638	0.0211308	0.000863225
ENSOARG00000013318.1	CHST10	1.23	2.75	1.05577	0.0211308	0.000863478
ENSOARG00000020227.1	MUC13	5.72	29.29	1.93716	0.0212187	0.000869421
ENSOARG00000013617.1	PLXND1	4.153	8.346	1.20381	0.0212254	0.000870837
ENSOARG00000000791.1	HEBP2	3.833	7.313	0.842192	0.0212475	0.000872887
ENSOARG00000020710.1	NID2	1.08	2.326	1.01966	0.0212841	0.000875537
ENSOARG00000014364.1	PIM1	2.853	11.19	1.6776	0.0216637	0.000895809
ENSOARG00000005941.1	TNC	12.383	60.426	1.93282	0.0217396	0.00090012
BGI_novel_G001552		2.176	14.156	2.13772	0.0217456	0.000901534
ENSOARG00000014061.1		0.15	3.423	2.57894	0.0218054	0.000906235
ENSOARG00000011500.1	DYSF	3.443	6.933	0.961569	0.0218126	0.00090783
ENSOARG00000015262.1	SERPINE1	2.31	11.496	2.01152	0.0218155	0.000909127
ENSOARG00000009103.1	NMI	6.686	28.573	1.87737	0.0218247	0.000910684
ENSOARG00000020160.1	PARP14	1.753	10.156	2.04795	0.0219443	0.000918035
ENSOARG00000009738.1	GALNT10	0.983	2.133	1.01094	0.0220697	0.000924953
ENSOARG00000020673.1	ITM2C	9.753	21.343	1.00721	0.0223564	0.000941562
ENSOARG00000002038.1		5.35	13.773	1.02195	0.0223564	0.000942487
ENSOARG00000005169.1	CD93	1.816	7.016	1.67717	0.0227005	0.000959404
BGI_novel_G000244		0.03	0.756	2.62784	0.0227005	0.000960232
ENSOARG00000017465.1	AMOT	1.113	3.016	1.31573	0.0227005	0.000960653
ENSOARG00000005413.1	AMER1	0.406	1.093	1.28373	0.0229265	0.000977121
ENSOARG00000018509.1	LOC101102078	3.39	6.836	0.914356	0.0229265	0.000977616
ENSOARG00000018187.1	COL4A5	1.32	3.84	1.36642	0.0230985	0.000986192
ENSOARG00000005454.1		0.056	0.483	2.33105	0.0230996	0.000987928
ENSOARG00000015347.1	KPNA2	9.363	17.843	0.837046	0.0231424	0.000991799
ENSOARG00000010890.1	PDPN	0.13	2.093	2.53673	0.0231866	0.000994942
ENSOARG00000006084.1	MEP1B	0.53	2.48	1.85715	0.0232594	0.00100056
ENSOARG00000021098.1	TMEM260	4.643	9.15	0.916127	0.0234122	0.00101092
ENSOARG00000009205.1	CDA	2.783	7.546	1.27291	0.0234266	0.00101532
ENSOARG00000007625.1	IL10RA	1.043	2.723	1.24473	0.0235406	0.00102152
ENSOARG00000015705.1	B3GALT5	1.616	4.083	1.2279	0.0235517	0.00102327
ENSOARG00000020821.1	ANXA2	69.856	191.333	1.27536	0.0237101	0.00103143
ENSOARG00000001595.1	TACC1	1.8	3.986	1.0117	0.0237267	0.00103343
BGI_novel_G000443		0.02	0.123	1.98517	0.0238347	0.00104069
ENSOARG00000018978.1	RNASEL	0.273	2.106	2.24249	0.0244714	0.00107639
ENSOARG00000018710.1	ANXA3	4.043	12.75	1.47956	0.0246111	0.00108386
ENSOARG00000008985.1	C6	143.833	339.68	1.13501	0.02468	0.00108955
ENSOARG00000006518.1	GPM6A	0.483	4.36	2.22943	0.024704	0.00109298
ENSOARG00000008752.1	VWF	0.633	1.883	1.39072	0.024704	0.00109414
ENSOARG00000020153.1	DTX3L	1.953	12.92	2.1275	0.024704	0.00109534
ENSOARG00000009280.1	F11R	10.533	21.936	0.928604	0.024704	0.00109592
ENSOARG00000003329.1	SULF1	0.036	0.233	2.12663	0.0248267	0.00110403
ENSOARG00000019435.1	SIDT1	0.68	2.306	1.53805	0.0250009	0.00111312
ENSOARG00000018534.1	TBC1D24	1.176	2.983	0.996183	0.0251034	0.00112039
ENSOARG00000001138.1	HERC6	0.656	33.323	2.65611	0.0252048	0.00112627
ENSOARG00000001187.1	ITGA6	0.856	2.09	1.17009	0.0252216	0.00112837
ENSOARG00000021190.1	SMOC1	16.543	31.906	0.695633	0.0254891	0.00114308
BGI_novel_G002187		0.203	0.786	1.67405	0.0256318	0.00115138
ENSOARG00000015467.1		7.46	47.656	2.09719	0.0256318	0.00115362
ENSOARG00000002924.1	CCND3	2.546	8.996	1.59749	0.0256405	0.00115609
ENSOARG00000007707.1	NRCAM	0.083	0.383	1.79805	0.0256531	0.00115998
ENSOARG00000005422.1	DBNDD2	1.843	5.22	1.31503	0.0257151	0.00116566
ENSOARG00000004735.1		1.58	4.076	1.23549	0.0257697	0.00116952
ENSOARG00000000751.1	LOC101113831	631.05	1410.05	1.04958	0.0258021	0.00117467
ENSOARG00000009000.1	ITGAM	0.98	3.016	1.37071	0.0258021	0.00117516
ENSOARG00000000257.1	SKIL	0.643	1.23	0.847883	0.0261999	0.00119714
ENSOARG00000001834.1	LOC101108756	2.216	13.053	2.05788	0.0261999	0.0011975
ENSOARG00000001756.1	TMEM176A	5.23	24.693	1.88546	0.0262222	0.00119993
ENSOARG00000017344.1	BIN2	2.813	5.816	0.933731	0.0263647	0.00120929
ENSOARG00000014212.1	ICAM2	4.62	10.24	1.11062	0.0266787	0.00122656
ENSOARG00000004690.1	MAPRE1	3.996	7.93	0.877056	0.0270101	0.0012447
ENSOARG00000007884.1		6.556	12.586	1.368	0.0271347	0.0012519
ENSOARG00000007255.1	UBA6	1.093	2.616	1.13292	0.0271861	0.00125573
ENSOARG00000017506.1	LOC101108787	1.323	5.053	1.52314	0.027458	0.00126977
BGI_novel_G001534		5.263	11.253	0.987481	0.027606	0.0012781
ENSOARG00000016886.1	CHST11	0.426	1.123	1.24231	0.0276245	0.00128192
ENSOARG00000000506.1	HSH2D	0.323	3.223	2.33788	0.0277061	0.0012872
ENSOARG00000000614.1	ACOT6	12.773	25.406	0.897615	0.0279779	0.00130275
ENSOARG00000015847.1		5.53	11.55	0.952372	0.0279779	0.00130434
ENSOARG00000018430.1	CFH	21.603	41.423	0.81677	0.0279975	0.00130676
ENSOARG00000007606.1	LOC105605313	0.573	2.3	1.75663	0.028027	0.00130965
ENSOARG00000019866.1		2.146	6.943	1.32502	0.0280279	0.0013112
ENSOARG00000004854.1	LOC101106806	0.54	12.72	2.57924	0.0280318	0.00131288
ENSOARG00000012948.1	FHL2	0.553	1.656	1.37816	0.0285639	0.00134549
ENSOARG00000001554.1		0.326	1.666	1.85079	0.0286688	0.00135197
ENSOARG00000020769.1	PLEKHO1	4.843	10.18	0.964283	0.0289835	0.00136993
ENSOARG00000001694.1	LOC101113398	2.893	17.053	1.93929	0.0292351	0.00138339
ENSOARG00000013465.1	CAPN1	5.14	9.91	0.86328	0.0294898	0.00139703
ENSOARG00000011287.1	TDRD7	3.47	13.29	1.66988	0.0296451	0.00140984
ENSOARG00000018434.1	NRP2	0.58	1.61	1.27455	0.0298523	0.00142228
ENSOARG00000011444.1	ADM	3.06	14.26	1.86225	0.0300633	0.00143713
BGI_novel_G000310		0.33	2.1	2.11921	0.0302611	0.00145034
ENSOARG00000012641.1	LOC101112832	1.013	2.516	1.11188	0.0303104	0.00145546
ENSOARG00000014614.1		0.143	0.583	1.71848	0.0305638	0.0014693
ENSOARG00000001914.1	ABCG2	6.863	15.996	1.06616	0.0305638	0.00147092
ENSOARG00000003432.1		0.436	1.216	1.31121	0.0306163	0.00147587
ENSOARG00000020702.1	GNG2	1.17	3.776	1.44023	0.0306163	0.00147867
ENSOARG00000015895.1	PLXNC1	0.186	0.57	1.43218	0.0306163	0.00148088
ENSOARG00000004127.1	LOC101120775	18.53	116.71	2.07282	0.0308271	0.00149453
ENSOARG00000016787.1	BST-2B	1.436	36	2.55517	0.0308271	0.00149685
ENSOARG00000010794.1		0.14	1.333	2.2629	0.0312078	0.00152205
ENSOARG00000017706.1	CPOX	12.516	26.05	0.94543	0.0313213	0.00153281
ENSOARG00000003037.1	FARP1	9.643	15.476	0.597482	0.0313213	0.00153556
ENSOARG00000019481.1	SINHCAF	0.67	1.643	1.14429	0.0313213	0.00153797
BGI_novel_G001240		0.9	2.06	1.08834	0.0313213	0.00153913
ENSOARG00000009980.1	PCP4L1	3.02	8.29	1.31855	0.031395	0.00154468
ENSOARG00000002759.1	LOC101119576	1.706	4.356	1.21803	0.0315813	0.00156132
ENSOARG00000012846.1	TRPM3	0.143	0.54	1.65059	0.0315813	0.00156309
ENSOARG00000016161.1	EPB41L4A	0.51	1.016	1.2209	0.0315813	0.00156404
ENSOARG00000020095.1		0.08	0.89	2.35047	0.0321053	0.00159344
ENSOARG00000011167.1	CMTR2	1.136	8.803	2.19338	0.0322921	0.00160445
ENSOARG00000019122.1	KLF2	3.633	12.89	1.50779	0.0323471	0.00161066
ENSOARG00000017546.1	GPSM3	7.753	18.806	1.20887	0.0324727	0.00161866
ENSOARG00000019643.1	CHD8	2.633	4.416	0.660946	0.0325661	0.00162682
ENSOARG00000012973.1	RALB	5.833	13.45	1.09126	0.0328285	0.00164169
ENSOARG00000004721.1	LOC100101238	10.413	38.996	1.56235	0.0329209	0.00164921
ENSOARG00000017352.1		0.963	2.643	1.34136	0.0329209	0.00164985
ENSOARG00000018955.1	NFAM1	0.81	2.183	1.27009	0.0329455	0.00165285
ENSOARG00000002017.1	ARPC5	28.646	46.73	0.625959	0.0331731	0.00166617
ENSOARG00000007312.1	SCPEP1	23.243	44.13	0.830249	0.0331731	0.00166784
ENSOARG00000005075.1	ZNF366	0.55	1.24	1.05429	0.0334849	0.00169072
ENSOARG00000007866.1	PSMB9	13.453	80.59	2.03128	0.0337547	0.00170797
ENSOARG00000009194.1	ATP10A	0.076	0.906	2.39102	0.0337919	0.00171167
ENSOARG00000009837.1	PGM2	3.526	6.603	0.806288	0.0340718	0.00172768
ENSOARG00000017839.1	LIMA1	2.513	6.243	1.17985	0.0341165	0.00173178
ENSOARG00000003991.1	EVI2B	2.383	6.143	1.12991	0.0342568	0.00174372
ENSOARG00000015358.1	MS4A18	0.016	0.256	2.4011	0.0344918	0.00176452
ENSOARG00000004812.1	FERMT3	1.873	5.446	1.3686	0.0344918	0.00176788
ENSOARG00000005949.1	TMC6	6.223	13.166	0.982913	0.0344918	0.00176966
ENSOARG00000018095.1	LOC101115674	1.993	6.116	1.4613	0.0344918	0.00177089
ENSOARG00000020378.1	HIVEP3	0.486	1.42	1.37701	0.0344918	0.00177345
ENSOARG00000001659.1	WDFY4	1.073	2.36	0.926624	0.0345037	0.00177741
ENSOARG00000001829.1	CDH11	0.43	1.603	1.6367	0.0345041	0.00177942
ENSOARG00000018076.1	LOC101109820	3.246	7.713	1.10291	0.0345041	0.001783
ENSOARG00000011046.1	NCF1	1.023	2.923	1.27293	0.0348706	0.00180569
ENSOARG00000018445.1	F13A1	0.293	0.906	1.43892	0.0349845	0.00181347
ENSOARG00000009119.1	CCL19	0.626	3.66	1.95951	0.0350037	0.00181891
ENSOARG00000019123.1	LOC101116389	0.076	3.01	2.52336	0.0350037	0.001819
ENSOARG00000008356.1	RTP3	2.806	23.29	2.20508	0.0352794	0.00183824
ENSOARG00000016109.1	IL2RG	4.63	12.036	1.20059	0.0353444	0.00184407
ENSOARG00000002718.1	CLEC4E	0.19	1.643	2.2692	0.0353444	0.00184543
ENSOARG00000020487.1	BCL6	2.4	8.246	1.51397	0.0354284	0.00185553
ENSOARG00000014892.1	LCOR	0.196	0.63	1.46825	0.0357195	0.00187462
ENSOARG00000003166.1		6.93	11.6	0.650833	0.0357195	0.00187654
ENSOARG00000014898.1	ADAMTS1	1.23	3.9	1.48412	0.0357285	0.00187893
ENSOARG00000014734.1		0.08	0.763	2.28897	0.0358137	0.00188654
ENSOARG00000005117.1	THBD	0.256	1.736	2.09559	0.0358137	0.00188726
ENSOARG00000014347.1	LOC101106288	38.48	92.033	1.10376	0.0359168	0.00189656
ENSOARG00000001778.1	OSBPL5	0.586	1.786	1.34881	0.0360544	0.0019077
ENSOARG00000003353.1	PPP2R2B	5.14	17.646	1.54868	0.0362122	0.001918
ENSOARG00000013419.1	SACS	0.34	0.67	0.894454	0.0362584	0.00192239
ENSOARG00000002625.1	ALPK1	0.353	1.333	1.3492	0.0363466	0.00192902
ENSOARG00000020751.1	TMEM212	0.016	0.423	2.46778	0.0366523	0.0019551
ENSOARG00000013229.1	GDF9	2.19	9.886	1.80848	0.0367861	0.00197015
ENSOARG00000018621.1	CNN1	0.35	3.533	2.28842	0.0369005	0.00197826
ENSOARG00000007304.1		0.606	12.72	2.47663	0.037125	0.0019923
ENSOARG00000012241.1	ADAM12	0.1	0.666	2.06354	0.0375323	0.00202223
ENSOARG00000003401.1	KCNK1	2.673	27.24	2.18413	0.0376761	0.00203403
ENSOARG00000008524.1	PTGES	0.26	1.606	2.11914	0.0377543	0.00204028
ENSOARG00000007012.1	FUCA1	10.526	20.66	0.845425	0.0378004	0.00204715
ENSOARG00000015807.1	UNC13A	0	0.063	2.52251	0.0378004	0.00204773
ENSOARG00000013173.1	DOCK8	0.433	0.936	0.988349	0.0378004	0.00204887
ENSOARG00000003344.1	ESR1	10.83	19.566	0.773307	0.0378542	0.00205382
ENSOARG00000000432.1	LOC101103771	1.203	12.553	2.27844	0.0379131	0.00206109
ENSOARG00000001815.1		2.196	58.52	2.49382	0.038207	0.00208529
BGI_novel_G001516		0.133	1.4	2.26379	0.0383197	0.00209762
ENSOARG00000012852.1	CASP7	7.99	14.903	0.824752	0.0384556	0.00210713
ENSOARG00000001395.1	TINAGL1	2.176	5.54	1.22248	0.0384559	0.00210942
ENSOARG00000005746.1	MAP4K1	1.02	2.63	1.1938	0.038567	0.00212153
ENSOARG00000009442.1	AQP3	1.146	6.4	1.99025	0.0386938	0.00213058
ENSOARG00000019285.1	LOC101107831	3.096	22.003	2.13749	0.0391873	0.00216197
ENSOARG00000002771.1		222.633	447.34	0.889343	0.0393231	0.00217158
ENSOARG00000012484.1	PRUNE2	0.066	0.636	2.32974	0.0394077	0.00217837
ENSOARG00000010472.1		0.496	2.436	1.8513	0.0396492	0.00220025
ENSOARG00000005514.1	DDAH2	3.236	6.946	1.05517	0.0400329	0.00222555
ENSOARG00000004049.1	MFSD4A	0.09	0.73	2.17099	0.0400329	0.00222584
ENSOARG00000004413.1	IFI35	16.373	70.41	1.7486	0.0400429	0.00222855
ENSOARG00000007414.1	AKR1B1	0.836	2.983	1.54387	0.0405021	0.00226064
ENSOARG00000019140.1	TSPO	36.413	99.27	1.28251	0.0405568	0.00226587
ENSOARG00000001004.1		1.536	2.823	0.790563	0.0406817	0.00227763
ENSOARG00000003246.1	IKBKB	3.153	5.836	0.706701	0.0406817	0.00228005
ENSOARG00000019099.1	TRIM34	1.296	9.226	2.13195	0.0406817	0.00228034
ENSOARG00000003585.1	ELMO1	1.856	3.16	0.840781	0.0406817	0.00228271
ENSOARG00000018886.1	PARP6	4.976	10.99	1.03781	0.0406817	0.00228379
ENSOARG00000009298.1		39.093	100.06	1.17585	0.0406912	0.00228651
ENSOARG00000008211.1		10.926	83.086	2.1334	0.0411195	0.00231721
ENSOARG00000007774.1	CYTIP	0.093	1.076	2.29586	0.0412944	0.00233008
ENSOARG00000006883.1	VSIR	6.933	20.506	1.34019	0.0419271	0.00237427
ENSOARG00000010560.1	F9	52.31	89.536	0.694559	0.0419271	0.00237625
ENSOARG00000019324.1	INPP5D	1.763	4.413	1.17234	0.0420546	0.00239178
ENSOARG00000011248.1	AMPD3	0.01	0.273	2.44004	0.0420646	0.00239535
ENSOARG00000019274.1	AP1G2	1.343	4.246	1.35367	0.0422236	0.00241122
ENSOARG00000000862.1	MYADM	8.38	20.256	1.14934	0.0424083	0.00242493
ENSOARG00000018127.1	DNAJC27	0.453	1.15	1.20011	0.0424407	0.00243503
ENSOARG00000011842.1	LAT2	2.856	7.236	1.18841	0.0425561	0.00244623
ENSOARG00000004466.1	MAPK4	0.76	6.51	2.1611	0.0425783	0.00244979
ENSOARG00000012835.1	GC	2202.61	3679.94	0.583552	0.0426682	0.0024603
ENSOARG00000019952.1	FHL3	0.76	2.576	1.49557	0.0426682	0.00246105
ENSOARG00000007320.1	BLNK	0.65	3.13	1.75422	0.0427025	0.00246637
ENSOARG00000000605.1	PLXNB1	1.346	4.533	1.51539	0.0427459	0.00247504
ENSOARG00000005582.1	C5	154.986	307.38	0.892192	0.0427459	0.00247552
ENSOARG00000017709.1	CAST	10.11	17.79	0.78786	0.0427584	0.00247855
ENSOARG00000007663.1	PKDCC	6.423	14.953	1.1053	0.0427795	0.00248207
ENSOARG00000017418.1	ZBP1	1.096	39.363	2.46592	0.0428195	0.00248669
ENSOARG00000014026.1	CROT	26.473	50.743	0.586076	0.0431045	0.00250762
ENSOARG00000014636.1	CMPK2	3.463	64.423	2.41469	0.0431045	0.0025079
ENSOARG00000015138.1	BTC	0.446	2.82	2.0297	0.0431045	0.00251251
ENSOARG00000009611.1	LOC101104133	0.376	1.003	1.26129	0.0431683	0.00251856
ENSOARG00000011372.1	BATF2	0.36	4.476	2.31511	0.0433861	0.00253593
ENSOARG00000007252.1	CD1D	6.513	17.34	1.21249	0.0435532	0.00254804
ENSOARG00000021191.1	SLC8A3	0.13	0.563	1.74224	0.0435999	0.00255312
ENSOARG00000010755.1		1.08	2.98	1.29138	0.043776	0.00256578
ENSOARG00000002887.1	SLC45A4	0.12	0.61	1.90288	0.043901	0.00257683
ENSOARG00000002311.1	SERPINB1	6.836	15.136	1.03601	0.043901	0.00257783
ENSOARG00000009955.1	CUBN	0.006	0.15	2.44815	0.0439304	0.00258192
ENSOARG00000009251.1	DNAI1	0.053	0.326	2.03984	0.0440527	0.00259259
ENSOARG00000002291.1	RETN	0.496	5.046	2.22782	0.0443041	0.00261396
ENSOARG00000004367.1	LOC101114535	0.38	1.733	1.55292	0.0443041	0.0026158
ENSOARG00000000737.1	CCDC138	1.16	2.463	0.874131	0.0445977	0.00263793
ENSOARG00000007541.1		3.31	8.686	1.12007	0.0446157	0.00264199
ENSOARG00000008728.1	PAPSS1	2.083	4.333	0.946596	0.0446157	0.00264944
ENSOARG00000018693.1	CSRP1	0.77	1.983	1.52911	0.0446157	0.00265167
ENSOARG00000011743.1	MPEG1	9.03	18.01	0.876507	0.0446157	0.00265304
ENSOARG00000020177.1	PDIA5	13.87	22.623	0.619479	0.0446157	0.00265754
ENSOARG00000020351.1	NRROS	1.453	3.77	1.21911	0.0446157	0.00265798
ENSOARG00000009740.1	EIF2AK2	2.533	12.033	1.93805	0.0446157	0.00265818
ENSOARG00000007935.1	LOC101120001	0.556	1.373	1.17406	0.0447172	0.00266663
ENSOARG00000019566.1	WDR43	4.583	8.176	0.631468	0.0447729	0.00267477
ENSOARG00000000858.1	NPR1	1.086	2.93	1.26484	0.0448165	0.00267979
ENSOARG00000012184.1	GPC3	29.386	125.523	1.7575	0.0451696	0.00270332
ENSOARG00000014486.1	VNN2	1.776	4.606	1.22342	0.0459437	0.00275707
ENSOARG00000000530.1	HERC5	1.163	8.963	1.99073	0.04599	0.00276232
ENSOARG00000007591.1	NLRP3	0.22	0.663	1.4066	0.0462343	0.00278159
BGI_novel_G001118		0.26	0.88	1.51407	0.0462343	0.00278196
ENSOARG00000013905.1		0.393	6.65	2.35108	0.0463723	0.00279526
ENSOARG00000007142.1		5.923	10.543	0.648043	0.0463785	0.00279812
ENSOARG00000001512.1	SCN5A	8.1	12.14	0.818564	0.0468668	0.00283732
ENSOARG00000008878.1	CD84	0.386	1.6	1.67365	0.0468668	0.00283785
ENSOARG00000019572.1	QTRT2	1.586	3.476	1.01657	0.0468668	0.00284216
ENSOARG00000006925.1	FAM78A	0.38	1.38	1.56386	0.0468983	0.00285699
ENSOARG00000015457.1	ENPP2	4.046	34.206	2.00911	0.0468983	0.0028572
ENSOARG00000013374.1	CAPN5	2.236	4.27	0.831076	0.0472399	0.00289448
BGI_novel_G002218		0.26	1.953	2.2185	0.0472399	0.00289836
BGI_novel_G002219		0.26	1.953	2.2185	0.0472399	0.00289836
ENSOARG00000016922.1	CASP8	2.636	6.506	1.19302	0.0474187	0.00291476
ENSOARG00000013598.1	RGS12	0.196	0.773	1.68856	0.0474187	0.00291698
ENSOARG00000009087.1	ZUP1	3.27	6.59	0.900937	0.0475529	0.00292874
ENSOARG00000005489.1	LMNA	6.69	14.87	1.03138	0.047593	0.0029381
ENSOARG00000017888.1	FILIP1L	0.563	1.646	1.12212	0.0476332	0.0029481
ENSOARG00000001154.1	EML1	0.996	3.876	1.65986	0.0476356	0.00295337
ENSOARG00000010589.1	SMARCA5	12.46	21.873	0.729669	0.0480493	0.00298419
ENSOARG00000019372.1	VDR	0.726	2.113	1.16681	0.0482763	0.00300687
BGI_novel_G001239		0	0.243	2.42791	0.0482763	0.00301133
ENSOARG00000007885.1	LOC101120001	137.1	381.916	1.27001	0.0482763	0.00301646
ENSOARG00000019272.1	USP18	4.763	111.4	2.40111	0.0484349	0.00302897
ENSOARG00000019492.1	CXCR1	0.143	1.12	2.1404	0.0484798	0.00303438
ENSOARG00000015169.1	IFIT2	0.993	60.133	2.42507	0.0487844	0.00305607
ENSOARG00000020528.1	AHSG	2531.99	7235.39	1.30474	0.0488845	0.00306497
ENSOARG00000021088.1	LGALS3	22.32	49.586	1.00304	0.0488952	0.00306827
ENSOARG00000012438.1	TCN1	0.056	0.55	2.19046	0.0491021	0.00309563
ENSOARG00000019963.1	GJA1	0.22	0.84	1.70974	0.0491021	0.00310238
BGI_novel_G000675		0.156	1.47	2.23032	0.049451	0.00312708
ENSOARG00000008771.1	SRSF7	24.386	42.44	0.60935	0.0498831	0.00315709

## Sheet: down-regulated genes
Table S2. The Details of Differentially Expressed Genes Between Hu Sheep and Tibetan Sheep.
Gene ID	Gene Name	ZG FPKM	HG FPKM	log2(HG/ZG)	Qvalue(ZG-vs-HG)	Pvalue(ZG-vs-HG)
BGI_novel_G001932	SLC10A1, NTCP	41.246	0	-7.64053	2.04839e-27	4.40585e-31
ENSOARG00000002419.1	APOA4	37.123	0.84	-5.08491	1.15795e-24	3.11327e-28
BGI_novel_G000560	SETMAR	4.336	0	-6.16201	2.86361e-17	1.69381e-20
ENSOARG00000020163.1	CASQ2	3.113	0.076	-4.68423	1.41635e-14	1.21856e-17
BGI_novel_G001022		3.04	0.43	-2.79129	2.18303e-14	1.99556e-17
ENSOARG00000012187.1	FGF21	47.983	2.306	-3.98342	7.42873e-13	8.38863e-16
ENSOARG00000018376.1	SLC13A2	4.3	0.346	-3.41573	3.2445e-11	3.83821e-14
BGI_novel_G002345	ABCA13	1.773	0.006	-5.08283	9.85485e-10	1.58975e-12
BGI_novel_G001892	KRAB	24.523	7.246	-1.79238	2.88838e-09	5.12538e-12
BGI_novel_G001074	ACADL	2.563	0.43	-2.53193	3.25519e-09	5.95131e-12
BGI_novel_G001260	FBXL13	8.413	0.556	-3.53461	4.50592e-09	8.72255e-12
ENSOARG00000001890.1	SLC25A45	189.613	55.036	-1.75254	1.09573e-08	2.3568e-11
ENSOARG00000011362.1	FANCI	12.453	3.906	-1.57739	1.17387e-08	2.60933e-11
BGI_novel_G001027	GPC5	4.606	0.816	-2.43578	1.53231e-08	3.543e-11
BGI_novel_G000838	TM9SF2	3.156	0.863	-1.86149	6.72898e-08	1.77297e-10
BGI_novel_G001026	TAS2R	6.123	1.553	-1.99317	7.58466e-08	2.03922e-10
ENSOARG00000008000.1	KCNJ3, KIR3.1	5.303	2.113	-1.52	9.59716e-08	2.68351e-10
BGI_novel_G000881		1.08	0.13	-2.85672	9.60409e-08	2.73709e-10
BGI_novel_G001206	TAS2R	1.993	0.293	-2.60732	2.68394e-07	7.93766e-10
ENSOARG00000016267.1	OXER1	13.786	2.413	-2.45291	4.34216e-07	1.37758e-09
ENSOARG00000005839.1	LGALS4	5.55	1.373	-1.98348	4.51941e-07	1.4592e-09
ENSOARG00000000033.1	ND6	4078.62	1218.38	-1.80799	7.69681e-07	2.64879e-09
BGI_novel_G000211	CNGB3	14.876	0.593	-3.87698	8.22185e-07	2.9884e-09
ENSOARG00000006026.1	PHF20L1	4.886	2.19	-1.10769	8.22185e-07	3.00632e-09
ENSOARG00000012667.1	NFIC	41.566	17.17	-1.33542	1.06919e-06	4.13946e-09
BGI_novel_G001963		1.636	0.233	-2.66036	1.33152e-06	5.22669e-09
BGI_novel_G002347	CTNNA	2.24	0.196	-3.19103	1.43917e-06	5.72667e-09
ENSOARG00000010793.1	MIF4GD	88.65	34.54	-1.40453	1.51618e-06	6.11461e-09
BGI_novel_G000467	GPC5	1.056	0.06	-3.49715	1.53961e-06	6.2919e-09
BGI_novel_G000319	CD246	1.36	0.146	-2.92924	1.75214e-06	7.25465e-09
ENSOARG00000004627.1	LOC101111035	95.223	17.716	-2.37826	3.73415e-06	1.6465e-08
BGI_novel_G000798	WDR60	3.1	0.69	-2.11429	3.84955e-06	1.71809e-08
ENSOARG00000006448.1	PSMC4	86.833	44.753	-1.02978	3.87245e-06	1.74913e-08
ENSOARG00000001896.1	ATP6V0A1	64.366	35.666	-0.914676	5.81472e-06	2.75149e-08
BGI_novel_G001023	TAS2R	3.54	1.153	-1.64133	6.00252e-06	2.90491e-08
BGI_novel_G000588		10.686	0.573	-3.46685	6.64158e-06	3.2499e-08
ENSOARG00000011741.1	PEX11A	12.09	2.696	-2.12121	9.22807e-06	4.6644e-08
BGI_novel_G000375	ATP20	0.983	0.146	-2.52996	1.09492e-05	5.59322e-08
ENSOARG00000014111.1	SEC24A	20.236	9.773	-1.10964	1.20126e-05	6.39483e-08
BGI_novel_G002043	TAS2R	0.893	0.046	-3.51337	1.27627e-05	6.93142e-08
BGI_novel_G000400	KRAB	1.146	0.186	-2.46202	1.81235e-05	1.01352e-07
BGI_novel_G001004	PAOX	1.403	0.026	-3.93835	1.81921e-05	1.04671e-07
BGI_novel_G001658	V2R	36.216	11.386	-1.73473	1.89106e-05	1.12487e-07
ENSOARG00000001040.1	REXO2	136.73	63.03	-1.20687	1.96469e-05	1.18323e-07
BGI_novel_G000885	KRAB	1.106	0.073	-3.26365	2.46783e-05	1.51279e-07
ENSOARG00000003637.1	PSMD7	105.303	51.546	-1.10493	2.56828e-05	1.58817e-07
ENSOARG00000005203.1	CCAR1	14.37	6.47	-1.18109	3.02715e-05	1.92076e-07
BGI_novel_G000786	CTNNA	1.59	0.37	-2.05454	3.21614e-05	2.05797e-07
BGI_novel_G000734	GPC5	10.386	3.43	-1.63445	3.2953e-05	2.12635e-07
BGI_novel_G001073	TAS2R	2.81	0.6	-2.17679	4.2318e-05	2.87051e-07
ENSOARG00000012463.1	GYS1	193.34	72.806	-1.43607	4.67045e-05	3.28993e-07
BGI_novel_G000188		15.566	1.31	-3.11116	6.18746e-05	4.52489e-07
BGI_novel_G001883		1.063	0.13	-2.69118	7.0616e-05	5.31604e-07
ENSOARG00000014018.1	PAPSS2	23.576	11.58	-1.0757	7.0842e-05	5.37114e-07
BGI_novel_G001394		0.66	0.02	-3.67204	7.70003e-05	6.00912e-07
BGI_novel_G000876		15.176	7.343	-1.11051	7.70003e-05	6.08517e-07
ENSOARG00000000028.1	ND4	12848	5573.25	-1.272	0.00010121	8.23205e-07
BGI_novel_G002344		2.23	0.326	-2.51019	0.00010121	8.27229e-07
BGI_novel_G001124		0.21	0	-3.81082	0.00010196	8.3884e-07
ENSOARG00000006528.1	LAG3	0.873	0.246	-1.78694	0.000104816	8.67973e-07
ENSOARG00000005131.1	PSMB1	39.226	22.026	-0.90164	0.000105358	8.78125e-07
ENSOARG00000016051.1	UPF3B	10.24	3.956	-1.35204	0.000110542	9.433e-07
ENSOARG00000001592.1		19.326	8.29	-1.2542	0.000110542	9.5105e-07
BGI_novel_G001735		1.84	0.28	-2.47669	0.000128633	1.12745e-06
ENSOARG00000006209.1	ALAS1	220.826	72.016	-1.63352	0.000130624	1.15193e-06
ENSOARG00000006208.1		11.116	0.846	-3.0851	0.000135941	1.21343e-06
BGI_novel_G001325		4.176	0.29	-3.14321	0.000152485	1.37751e-06
BGI_novel_G000005		1.646	0.266	-2.41744	0.00015444	1.41177e-06
BGI_novel_G000804		1.616	0.363	-2.10794	0.000154641	1.42193e-06
ENSOARG00000018367.1	KIF1A	0.533	0.04	-3.01309	0.000156768	1.46815e-06
BGI_novel_G002346		0.806	0.066	-2.98513	0.000164802	1.56853e-06
ENSOARG00000010809.1	DVL2	19.13	10.653	-0.896825	0.000172276	1.6582e-06
ENSOARG00000013286.1	RDX	27.583	16.49	-0.804405	0.000178221	1.725e-06
BGI_novel_G002028		3.24	0.296	-2.90584	0.000181186	1.77318e-06
ENSOARG00000007122.1	NDUFS3	83.25	50.166	-0.814921	0.000192594	1.92625e-06
ENSOARG00000003229.1	TRAK1	12.386	7.723	-1.01482	0.000198779	2.00565e-06
BGI_novel_G001891		35.336	7.366	-2.18164	0.000198779	2.00949e-06
BGI_novel_G000522		1.033	0.133	-2.65323	0.000202713	2.06015e-06
BGI_novel_G001416		1.09	0.263	-1.97102	0.000202803	2.07198e-06
BGI_novel_G000290		17.15	4.463	-1.90932	0.00021538	2.21205e-06
ENSOARG00000006227.1	TIMM50	60.24	31.143	-1.0124	0.000227931	2.36547e-06
ENSOARG00000013108.1	CHCHD10	488.57	212.403	-1.27781	0.000236295	2.47768e-06
ENSOARG00000013225.1	PRR3	12.933	6.153	-1.15514	0.000264662	2.80359e-06
BGI_novel_G000199		22.453	6.133	-1.84883	0.000269166	2.87517e-06
BGI_novel_G001967		19.9	1.026	-3.2665	0.000270904	2.91342e-06
ENSOARG00000000985.1	LOC101110657	104.956	57.46	-0.949094	0.000277824	3.03088e-06
ENSOARG00000014131.1		3.61	1.47	-1.36209	0.000294409	3.24536e-06
ENSOARG00000012840.1	RPP21	29.956	12.84	-1.29155	0.000295564	3.30577e-06
BGI_novel_G001131		19.233	5.516	-1.7771	0.000385608	4.45802e-06
BGI_novel_G001610		3.08	0.223	-3.07709	0.000397899	4.64291e-06
BGI_novel_G001322		2.373	0.28	-2.73197	0.000461169	5.62916e-06
ENSOARG00000008800.1	LOC494436	200.306	66.293	-1.3537	0.000466396	5.71804e-06
ENSOARG00000007666.1	SLC25A4	175.793	80.346	-1.24488	0.000501311	6.30783e-06
ENSOARG00000003640.1	BRD4	19.126	11.443	-0.763856	0.000555346	7.13705e-06
BGI_novel_G001197		25.996	8.38	-1.66675	0.000558275	7.20471e-06
ENSOARG00000003310.1	FLAD1	33.276	15.053	-1.18826	0.000571462	7.43088e-06
BGI_novel_G001839		0.493	0.013	-3.3738	0.000571462	7.43635e-06
ENSOARG00000000035.1	CYTB	11952.6	4263.7	-1.5212	0.000593552	7.78764e-06
ENSOARG00000013777.1	LOC101115172	103.09	28.273	-1.78875	0.000596578	7.8915e-06
BGI_novel_G001603		14.243	5.756	-1.36682	0.000600797	7.97961e-06
ENSOARG00000015497.1	CDKL2	1.016	0.233	-1.99613	0.000604059	8.05542e-06
BGI_novel_G000776		9.986	3.54	-1.51427	0.000622714	8.41113e-06
ENSOARG00000002067.1	ZPR1	19.27	17.36	-0.771118	0.000658116	8.98862e-06
ENSOARG00000012326.1	BOLA3	99.116	49.926	-1.06116	0.00066224	9.08056e-06
BGI_novel_G000437		1.266	0.01	-3.5435	0.000679309	9.35114e-06
BGI_novel_G001436		2.766	0.846	-1.66117	0.000699884	9.68608e-06
ENSOARG00000008836.1	DOLPP1	47.543	27.706	-0.877596	0.000705246	9.85987e-06
ENSOARG00000008822.1	CRAT	59.916	38.01	-0.754886	0.000712661	1.00019e-05
ENSOARG00000000286.1	GOLGA4	6.233	3.726	-0.802547	0.000725707	1.0224e-05
ENSOARG00000002036.1	GNLY	37.836	11.846	-1.72707	0.000727497	1.03209e-05
ENSOARG00000018872.1	MRPL41	129.96	71.87	-0.973125	0.00074449	1.06087e-05
ENSOARG00000003996.1	TOMT	6.92	3.55	-1.00968	0.000750551	1.07354e-05
ENSOARG00000004222.1	ABHD5	10.136	4.963	-1.06665	0.00076316	1.09978e-05
ENSOARG00000002226.1		83.77	42.636	-1.0638	0.000764768	1.10989e-05
BGI_novel_G000524		20.82	4.076	-2.13618	0.000790165	1.15995e-05
BGI_novel_G000399		9.74	2.466	-1.91794	0.000793858	1.16964e-05
BGI_novel_G001727		55.51	32.36	-0.846816	0.00081752	1.20889e-05
ENSOARG00000013400.1	EIF5B	34.67	20.703	-0.804494	0.000837912	1.24355e-05
ENSOARG00000010239.1	RNF43	4.916	1.796	-1.52317	0.000879563	1.3101e-05
ENSOARG00000020574.1	LOC101104046	7.293	1.653	-2.05944	0.000881314	1.31745e-05
ENSOARG00000017040.1	STBD1	53.3	32.96	-1.02398	0.000941292	1.42735e-05
ENSOARG00000008835.1	TSPYL2	8.88	5.223	-0.958851	0.00103479	1.59186e-05
ENSOARG00000020051.1	DNAJB2	45.013	19.586	-1.13715	0.00103479	1.59694e-05
ENSOARG00000016799.1	RPL3L	37.806	19.983	-0.985195	0.00103833	1.61737e-05
BGI_novel_G001643		14.79	1.463	-2.76701	0.00103833	1.61917e-05
ENSOARG00000010818.1		195.276	87.44	-1.19616	0.00111203	1.78791e-05
BGI_novel_G000787		0.66	0.12	-2.23906	0.00124765	2.04621e-05
BGI_novel_G000788		0.66	0.12	-2.23906	0.00124765	2.04621e-05
ENSOARG00000000319.1	RBM25	30.48	12.99	-0.959854	0.00125811	2.07689e-05
ENSOARG00000008628.1	LOC105604997	4.28	1.753	-1.31492	0.00129469	2.14576e-05
ENSOARG00000011792.1	ACSL5	128.72	59.24	-1.17547	0.00148204	2.49437e-05
ENSOARG00000000032.1	ND5	2806.44	1106.84	-1.56622	0.00148764	2.5118e-05
ENSOARG00000000722.1	HSD17B4	236.853	88.873	-1.44515	0.00150222	2.54449e-05
ENSOARG00000008819.1	ROCK1	8.143	4.626	-0.874353	0.00154341	2.62256e-05
ENSOARG00000020895.1	PYGO1	2.706	0.746	-1.80746	0.00160267	2.7491e-05
BGI_novel_G002375		0.773	0.22	-1.76956	0.00161231	2.77967e-05
ENSOARG00000010661.1		38.596	9.7	-1.82417	0.00161231	2.80032e-05
ENSOARG00000006642.1	PSMC3	24.026	14.633	-0.778545	0.00162705	2.83467e-05
BGI_novel_G001941		0.75	0.043	-3.08053	0.00168183	2.96629e-05
BGI_novel_G000581		3.986	1.033	-1.87873	0.00184927	3.31132e-05
ENSOARG00000007587.1		6.283	2.113	-1.57893	0.00184947	3.32162e-05
ENSOARG00000000023.1	COX3	32050.3	15794.5	-1.10533	0.00196652	3.56357e-05
ENSOARG00000020036.1	KIF21A	2.066	0.996	-1.09814	0.00212607	3.86412e-05
BGI_novel_G001327		6.29	1.29	-2.07093	0.00214189	3.9044e-05
ENSOARG00000017981.1		145.596	79.593	-0.932042	0.00215291	3.93606e-05
ENSOARG00000014661.1	RNF144A	7.893	2.526	-1.60121	0.00229049	4.23385e-05
ENSOARG00000005578.1	MGLL	25.643	13.186	-1.03103	0.0023883	4.45631e-05
ENSOARG00000009578.1		18.89	11.733	-0.68458	0.00247193	4.70031e-05
BGI_novel_G001212		1.93	0.636	-1.55259	0.00247193	4.70562e-05
BGI_novel_G001159		5617.01	2594.63	-1.22628	0.00247193	4.71869e-05
BGI_novel_G000710		2.126	0.54	-1.88697	0.00249271	4.77176e-05
ENSOARG00000002357.1	TUFM	23.173	14.783	-0.712577	0.00250641	4.81147e-05
ENSOARG00000016597.1	HAGH	131.693	71.553	-0.949048	0.00254796	4.90492e-05
ENSOARG00000002177.1		85.456	48.84	-0.882136	0.00256083	4.94347e-05
ENSOARG00000004414.1		25.556	13.55	-0.969214	0.00270064	5.28598e-05
ENSOARG00000012465.1	RAD52	6.846	4.353	-0.888885	0.00270915	5.31721e-05
ENSOARG00000002515.1	APOC3	9306.59	4839.25	-1.01229	0.00273937	5.39124e-05
BGI_novel_G001031		4.33	1.22	-1.77302	0.00275226	5.43371e-05
BGI_novel_G001711		4.176	0.113	-3.21359	0.00275226	5.45284e-05
ENSOARG00000003976.1	SH2D4A	7.326	3.526	-1.23537	0.00275226	5.46102e-05
BGI_novel_G001606		20.64	6.033	-1.77622	0.00279129	5.55346e-05
BGI_novel_G002372		2.256	0.95	-1.26841	0.00295281	5.89645e-05
ENSOARG00000020354.1		17.24	18.456	-0.70186	0.00310435	6.25978e-05
ENSOARG00000013284.1	NT5E	6.673	2.643	-1.37287	0.00343674	7.07788e-05
ENSOARG00000011709.1	PLIN1	1.223	0.416	-1.50306	0.00347336	7.17197e-05
ENSOARG00000018899.1	PRPF38B	24.86	11.903	-0.851382	0.00363834	7.61044e-05
ENSOARG00000013712.1		8.103	1.596	-2.23108	0.00373892	7.86103e-05
BGI_novel_G002373		1.716	0.536	-1.64322	0.00376731	7.94098e-05
ENSOARG00000020629.1	ITGA10	0.816	0.306	-1.40093	0.00377767	7.98314e-05
BGI_novel_G001766		22.55	8.726	-1.4011	0.00379312	8.03619e-05
BGI_novel_G002331		10784.8	4478.37	-1.30522	0.00382078	8.11532e-05
BGI_novel_G000523		2.393	0.293	-2.50526	0.00385056	8.21999e-05
ENSOARG00000007614.1	ACSL1	336.44	184.74	-0.903548	0.00387508	8.29925e-05
ENSOARG00000006834.1	LOC101117015	2433.49	1187.05	-1.1168	0.00391715	8.4464e-05
ENSOARG00000012450.1	FTL	2433.49	1187.05	-1.1168	0.00391715	8.4464e-05
BGI_novel_G001652		1.26	0.203	-2.36833	0.00403404	8.76858e-05
ENSOARG00000006659.1	PTGR1	585.733	150.02	-1.86128	0.00404277	8.84771e-05
ENSOARG00000016335.1	KEAP1	30.913	20.95	-0.734539	0.00413639	9.09708e-05
ENSOARG00000019248.1		5.66	0.796	-2.44121	0.0041369	9.12045e-05
BGI_novel_G000821		1.636	0.523	-1.59377	0.00415567	9.19566e-05
ENSOARG00000019405.1	RPL37A	6.193	2.526	-1.31682	0.00418875	9.32484e-05
ENSOARG00000013296.1	NDUFV1	95.673	57.836	-0.790382	0.00450364	0.000101362
BGI_novel_G001438		0.923	0.166	-2.23301	0.00450364	0.000101469
ENSOARG00000005428.1	TPI1	228.04	123.653	-0.949773	0.00450744	0.000102203
ENSOARG00000005029.1	LIN37	19.873	12.366	-0.965032	0.00460233	0.000105425
ENSOARG00000004405.1	SLC7A10	4.593	1.603	-1.50916	0.00487089	0.000112887
ENSOARG00000009600.1	GALK1	59.94	27.566	-1.14147	0.00494856	0.000114953
BGI_novel_G002330		4354.2	1989.32	-1.18586	0.00496038	0.000115718
BGI_novel_G001020		0.766	0.136	-2.21841	0.00505032	0.000118674
ENSOARG00000020616.1	ANKRD35	0.483	0.173	-1.43348	0.00508925	0.000119863
BGI_novel_G000926		2.263	1.066	-1.11649	0.0058515	0.000142221
ENSOARG00000009208.1		10.676	6.246	-0.830632	0.00598262	0.000146051
BGI_novel_G000031		17.583	3.356	-2.15706	0.00600488	0.000146917
ENSOARG00000015921.1	RAB5IF	100.606	59.166	-0.832146	0.00601872	0.000147843
ENSOARG00000013495.1		8.126	3.76	-1.16136	0.00601872	0.000147903
BGI_novel_G001351		1.89	0.78	-1.28897	0.00603658	0.000148891
ENSOARG00000011589.1	NDUFS7	76.103	37.033	-1.07857	0.00603658	0.000148991
ENSOARG00000013665.1	THOC2	5.516	2.896	-0.972322	0.00612701	0.000152445
ENSOARG00000007337.1	MTCH2	52.856	30.436	-0.858896	0.00621929	0.000155173
ENSOARG00000013832.1	LOC101122517	100.526	37.43	-1.42442	0.00633169	0.000158999
ENSOARG00000012789.1	AUP1	157.323	102.016	-0.734663	0.00646046	0.000163622
ENSOARG00000014509.1	MGAM	3.153	0.79	-1.84811	0.00656568	0.000168405
BGI_novel_G001936		0.1	0.006	-2.72312	0.00684566	0.000177795
ENSOARG00000012153.1	CCDC160	9.28	4.846	-0.903248	0.00687258	0.000178864
ENSOARG00000015186.1	ACSS3	43.43	21.163	-1.08304	0.00702065	0.00018385
ENSOARG00000001809.1	LARP7	29.613	18.51	-0.732448	0.00702135	0.000184246
ENSOARG00000019127.1	NOP9	28.763	14.403	-1.08623	0.00702142	0.000184707
ENSOARG00000019036.1	INSYN1	10.346	4.926	-1.0512	0.00714387	0.00019015
ENSOARG00000005051.1		515.183	324.013	-0.812467	0.00732007	0.000196414
ENSOARG00000010706.1	UBXN4	68.53	43.59	-0.71984	0.00744042	0.000200236
BGI_novel_G002319		0.97	0.383	-1.32624	0.00744042	0.000201244
ENSOARG00000011772.1	MRPL54	34.696	18.883	-0.923113	0.00746003	0.000202175
ENSOARG00000010476.1	PSMD11	21.57	14.09	-0.68313	0.00746255	0.000202645
ENSOARG00000017916.1	ANAPC11	81.703	52.426	-0.726687	0.00764596	0.000208859
ENSOARG00000000057.1		8.66	3.89	-1.19614	0.00782787	0.000215091
ENSOARG00000016382.1	MAP9	3.62	1.546	-1.24154	0.00794816	0.000219133
ENSOARG00000016752.1		7.913	4.556	-0.856267	0.00794816	0.000219251
ENSOARG00000005577.1	ASCC2	20.53	12.69	-0.763468	0.00814057	0.000225872
BGI_novel_G000318		2.67	1.136	-1.22516	0.0081929	0.000228205
BGI_novel_G001228		2.053	0.636	-1.66716	0.00830647	0.000233601
ENSOARG00000019925.1	HGD	539.71	308.59	-0.8438	0.00850676	0.000240149
ENSOARG00000000403.1	FAM217A	3.36	2.076	-0.757448	0.00858308	0.000242765
ENSOARG00000006649.1	DNAJC25	7.273	4.453	-0.774034	0.00883753	0.000252338
ENSOARG00000018543.1	NSFL1C	66.826	41.843	-0.74586	0.00885902	0.000254334
ENSOARG00000016202.1	PDSS1	17.423	8.176	-1.11621	0.00896555	0.000258009
ENSOARG00000013631.1	RIPOR3	6.573	4.01	-0.826192	0.00936171	0.000271846
ENSOARG00000011463.1	IER3	26.533	16.226	-0.886624	0.00936171	0.000272842
BGI_novel_G001005		2.943	0.133	-2.82894	0.00940911	0.000275236
ENSOARG00000005951.1	RHBG	112.21	29.643	-1.70866	0.00940952	0.000276734
ENSOARG00000010953.1	XDH	28.383	17.193	-0.742808	0.00940952	0.000276766
ENSOARG00000004555.1	TSHZ1	4.323	2.29	-0.960842	0.0095001	0.000280451
BGI_novel_G000052		1.84	0.513	-1.7521	0.00950405	0.000281079
ENSOARG00000020619.1	NEMF	9.196	3.933	-1.11721	0.00957552	0.000283708
ENSOARG00000015811.1	EEA1	4.876	1.813	-1.4243	0.00964262	0.000287251
ENSOARG00000015048.1	LOC101113599	80.95	51.81	-0.718929	0.00999845	0.000300002
BGI_novel_G001198		0.606	0.06	-2.53588	0.0100528	0.000302173
BGI_novel_G001036		0.786	0.243	-1.63517	0.0100545	0.000302764
BGI_novel_G000491		1.913	0.623	-1.58902	0.010076	0.000303954
ENSOARG00000008454.1	CDK3	15.96	13.36	-0.893099	0.0101948	0.000308635
ENSOARG00000011745.1	SPAG8	16.66	10.3	-0.752231	0.0104765	0.000319416
ENSOARG00000011809.1	PRADC1	43.653	25.736	-0.81977	0.010541	0.000322515
ENSOARG00000011060.1		450.986	215.47	-1.11899	0.0106847	0.000329711
BGI_novel_G000247		4.373	0	-2.89946	0.010848	0.000337564
BGI_novel_G001992		2.733	0.903	-1.58322	0.0109954	0.000344106
ENSOARG00000013322.1		3.31	1.506	-1.16392	0.0110601	0.000347915
ENSOARG00000010687.1	MPG	8.626	5.113	-0.810365	0.0111703	0.000352583
BGI_novel_G001437		1.023	0.23	-1.92312	0.0113078	0.000358139
ENSOARG00000009632.1	SLC5A2	31.713	18.733	-0.78408	0.0118681	0.000382936
ENSOARG00000011732.1	SLC30A10	16.2	7.626	-1.10028	0.0119058	0.000386039
BGI_novel_G001101		89.296	57.006	-0.729044	0.0120442	0.000391176
ENSOARG00000003451.1		7.693	2.816	-1.0705	0.0122157	0.000399374
ENSOARG00000011543.1	COQ7	12.366	5.98	-1.09872	0.0123218	0.000404167
BGI_novel_G002167		1.453	0.443	-1.62241	0.0133343	0.000445984
ENSOARG00000009006.1	NSRP1	14.773	8.046	-0.847489	0.013343	0.00044699
BGI_novel_G001154		1.64	0.44	-1.8048	0.0134518	0.000452805
ENSOARG00000009831.1	PSMB3	195.676	120.19	-0.682191	0.0136075	0.000460326
BGI_novel_G001807		1.316	0.19	-2.29161	0.0136075	0.000461704
ENSOARG00000000022.1	ATP6	5396.6	2965.61	-0.956924	0.0136162	0.000462732
ENSOARG00000013448.1	POR	193.596	111.596	-0.841825	0.0137114	0.000466704
BGI_novel_G001045		2.74	0.54	-2.15235	0.013846	0.000472479
ENSOARG00000019817.1	NR1I2	27.553	13.816	-1.27615	0.013846	0.000472777
ENSOARG00000011245.1	NAPA	65.096	38.453	-0.814571	0.0138627	0.000474837
BGI_novel_G000095		1.076	0.206	-2.08565	0.0139388	0.000478509
ENSOARG00000008825.1	NDUFB9	118.853	76.273	-0.736963	0.0141363	0.000487249
BGI_novel_G002036		23.983	12.52	-1.03791	0.014316	0.000497291
ENSOARG00000000591.1	LOC101105314	1.473	0.13	-2.57484	0.0144998	0.000504667
ENSOARG00000013481.1	SLC39A4	5.03	2.853	-0.891184	0.0144998	0.000505236
ENSOARG00000014855.1	FIS1	85.17	54.946	-0.693706	0.0147341	0.000515778
ENSOARG00000005813.1		30.383	13.41	-1.21407	0.0149401	0.000524596
BGI_novel_G000966		24611.5	12534.9	-1.0518	0.0149759	0.000530966
ENSOARG00000008491.1	SLC35D2	31.956	18.053	-0.89501	0.0149759	0.000531697
ENSOARG00000020680.1	PSMD1	60.44	32.54	-0.952039	0.0149759	0.000531774
ENSOARG00000005369.1	ADI1	234.083	152.64	-0.671605	0.0151178	0.000538149
BGI_novel_G002320		0.993	0.363	-1.44217	0.0152677	0.000544308
ENSOARG00000009324.1	PROX1	23.413	14.066	-0.686286	0.0154472	0.000551536
BGI_novel_G002296		6.296	0.323	-2.6757	0.0155648	0.000558249
ENSOARG00000013748.1		537.01	295.663	-0.919706	0.0156061	0.000562417
BGI_novel_G000743		3.666	0.52	-2.33214	0.0156061	0.000562448
ENSOARG00000016148.1	PI4KA	5.376	3.97	-0.715778	0.0156399	0.000565146
BGI_novel_G001772		15.903	2.06	-2.44342	0.0159879	0.0005803
ENSOARG00000016876.1	NDUFB10	64.35	39.09	-0.816887	0.0160376	0.000582964
ENSOARG00000010228.1		102.223	75.286	-0.575873	0.0161515	0.000587975
BGI_novel_G001642		0.673	0.13	-2.05765	0.016155	0.000588972
ENSOARG00000019118.1	TEX33	15.8	5.623	-1.45487	0.0164198	0.000601891
BGI_novel_G000393		25.186	10.216	-1.34695	0.0164198	0.000603041
ENSOARG00000013027.1	NR1D1	9.15	3.306	-1.42856	0.0164762	0.000608441
ENSOARG00000016762.1		6.956	3.103	-1.03157	0.0164762	0.000608558
ENSOARG00000005061.1	TXNL1	27.08	20.133	-0.646613	0.0165256	0.000612894
ENSOARG00000003458.1		1.16	0.106	-2.51334	0.0165256	0.000613373
ENSOARG00000010894.1	MAGIX	25.85	16.383	-0.705205	0.0165256	0.000614034
ENSOARG00000003638.1	EIF3J	52.956	27.603	-0.994603	0.0166661	0.000621049
ENSOARG00000017397.1	RHOBTB3	24.373	16.336	-0.644399	0.0167609	0.000626283
ENSOARG00000015117.1	LOC101121996	7.076	1.75	-1.80223	0.0167609	0.000626383
BGI_novel_G001238		189.936	127.596	-0.684368	0.0168187	0.000629447
ENSOARG00000006653.1	ATP5MC1	174.646	113.803	-0.665859	0.0173904	0.000657387
BGI_novel_G001525		3.546	0.65	-2.12514	0.0175305	0.000664568
ENSOARG00000019111.1	KHK	76.95	32.356	-1.22535	0.0180705	0.000690871
ENSOARG00000006892.1	CARS2	12.733	6.176	-1.09211	0.0180923	0.000692679
ENSOARG00000013705.1	VDAC1	75.966	54.426	-0.543107	0.0182256	0.00070268
ENSOARG00000003707.1		20	9.373	-1.11305	0.0183455	0.000709277
ENSOARG00000014094.1	ADRM1	29.083	18.563	-0.716474	0.0186	0.000721116
ENSOARG00000013739.1	TUBA8	12.04	4	-1.50668	0.0187696	0.000731729
ENSOARG00000016688.1	SOAT2	19.51	9.37	-1.20418	0.0187839	0.000733295
ENSOARG00000017846.1	LOC101121602	7.393	4.836	-0.655008	0.0189237	0.000741808
ENSOARG00000015168.1	LOC101122246	2.89	0.86	-1.57134	0.019111	0.000751202
BGI_novel_G001718		20.39	9.396	-1.21488	0.0191366	0.000754267
ENSOARG00000006064.1	MED29	39.38	26.083	-0.686546	0.0192839	0.000765259
BGI_novel_G000145		1.153	0.346	-1.65764	0.0192914	0.000766592
ENSOARG00000005488.1	ZMAT5	30.33	17.506	-0.894235	0.0193453	0.000770817
ENSOARG00000005192.1	ARFGAP2	31.59	21.476	-0.635796	0.0194144	0.000775658
ENSOARG00000008426.1	KMO	3.096	0.713	-1.91006	0.0196498	0.000787555
ENSOARG00000011112.1	ACAT1	153.113	104.753	-0.615865	0.0201687	0.000812302
ENSOARG00000005676.1	INO80C	9.486	5.353	-0.973914	0.0205279	0.000828976
BGI_novel_G000324		1.976	0.97	-1.07639	0.0205305	0.000831478
ENSOARG00000013667.1	TBC1D17	16.74	12.176	-0.602661	0.0205305	0.000832974
ENSOARG00000015192.1	HACL1	78.126	41.14	-0.980387	0.0205305	0.000833401
ENSOARG00000015252.1	FAH	312.696	180.583	-0.853617	0.0205305	0.000833497
ENSOARG00000020115.1		36.18	23.063	-0.742358	0.0211308	0.00086355
ENSOARG00000001852.1	LOC101110417	10.396	2.236	-1.98566	0.021161	0.00086592
ENSOARG00000019417.1	IGFBP2	858.466	140.843	-2.1889	0.0213896	0.000881024
BGI_novel_G000104		6.363	0.893	-2.27132	0.021633	0.000892213
ENSOARG00000003420.1	LOC101113195	17.186	7.236	-1.25049	0.0216637	0.000894764
BGI_novel_G000561		3.32	0.896	-1.77857	0.0218054	0.000906362
ENSOARG00000005604.1	PSMD8	30.64	20.586	-0.642416	0.0218717	0.000913821
ENSOARG00000000340.1	ELOB	420.61	285.09	-0.701506	0.0220697	0.000925653
ENSOARG00000007239.1		12.506	7.726	-0.762937	0.0222943	0.000936273
ENSOARG00000000877.1	SYT15	0.553	0.186	-1.63821	0.0223093	0.000938103
ENSOARG00000015021.1	RAD50	5.296	2.703	-0.997221	0.0227417	0.000963623
ENSOARG00000008601.1		1080.15	651.036	-0.867318	0.0228007	0.000967533
ENSOARG00000012647.1	MRPS18B	30.89	19.546	-0.71907	0.0228007	0.000968575
ENSOARG00000011341.1	TEX261	36.236	26.97	-0.657405	0.0229265	0.000977049
ENSOARG00000020570.1	ATOH8	9.603	3.623	-1.35415	0.0230996	0.000988723
ENSOARG00000019624.1	CNOT9	27	15.863	-0.939475	0.0232175	0.000997515
ENSOARG00000002374.1		59.506	34.006	-0.869397	0.0232912	0.00100319
BGI_novel_G000973		1.843	0.676	-1.44906	0.0233261	0.00100594
ENSOARG00000006051.1	GTF2F1	27.513	19.543	-0.566186	0.0234155	0.00101269
ENSOARG00000006129.1	ZNF652	2.16	1.276	-0.837804	0.0234155	0.00101357
BGI_novel_G001736		1.6	0.513	-1.56683	0.0238347	0.0010404
ENSOARG00000001717.1	GOT2	155.503	84.756	-0.939025	0.0238415	0.00104227
ENSOARG00000001978.1	KPNA4	16.66	11.31	-0.615879	0.0238671	0.00104468
ENSOARG00000009258.1	RWDD1	118.536	84.193	-0.569971	0.0239411	0.0010492
ENSOARG00000017505.1	SUGCT	8.363	2.986	-1.48677	0.0241484	0.00105959
BGI_novel_G002380		0.673	0	-2.67883	0.0242516	0.00106542
ENSOARG00000008210.1		5.673	1.516	-1.75336	0.0246175	0.00108546
ENSOARG00000003222.1	CANT1	27.143	11.496	-0.987635	0.0248109	0.00110199
ENSOARG00000002047.1	SMC4	1.6	0.91	-0.858463	0.0250743	0.00111774
BGI_novel_G001047		105.673	44.173	-1.30932	0.0253511	0.00113553
BGI_novel_G001021		0.916	0.11	-2.30084	0.0256318	0.00115309
ENSOARG00000007271.1	HAAO	432.723	185.13	-1.21934	0.0256405	0.00115677
ENSOARG00000020397.1	SUCLG1	197.643	140.09	-0.565535	0.0256531	0.00116009
BGI_novel_G002374		0.906	0.203	-1.91388	0.025666	0.00116206
ENSOARG00000004143.1	ALDOA	57.71	28.54	-1.06853	0.0258021	0.00117285
ENSOARG00000015602.1	MRPL4	62.41	38.186	-0.784239	0.0261999	0.00119516
ENSOARG00000012998.1	RHOF	3.24	1.503	-1.07675	0.0263359	0.00120655
ENSOARG00000008366.1	TASOR2	21.796	15.033	-0.584177	0.0266669	0.00122458
BGI_novel_G002301		3.993	0.55	-2.35847	0.0268701	0.0012368
ENSOARG00000005845.1	CCT3	65.713	44.256	-0.632578	0.0276245	0.00128052
BGI_novel_G000884		3.34	0.563	-2.12301	0.0279779	0.00130377
ENSOARG00000003302.1	DNAJA3	55.58	35.92	-0.677095	0.0280663	0.00131601
ENSOARG00000008946.1	LOC101117163	10.906	1.513	-1.99216	0.0281815	0.00132293
ENSOARG00000003433.1	PSMC1	36.593	23.93	-0.684151	0.0281962	0.00132513
ENSOARG00000006754.1	PALM3	13.323	6.12	-1.0757	0.0282034	0.00132699
ENSOARG00000020776.1	PLBD1	29.59	10.186	-1.45156	0.0289347	0.00136606
ENSOARG00000003331.1	LUC7L3	31.043	15.316	-1.00997	0.0295169	0.0013999
ENSOARG00000008828.1	UGT2B7	386.493	98.103	-1.78071	0.0296451	0.00140843
ENSOARG00000017230.1	LOC101112491	97.253	57.243	-0.900858	0.0296451	0.00141076
BGI_novel_G002312		32.753	14.643	-1.23119	0.0298523	0.00142383
ENSOARG00000005628.1	EIF5	118.71	71.566	-0.801457	0.0299625	0.0014307
ENSOARG00000012096.1	SUV39H1	10.446	5.456	-0.958667	0.030162	0.00144347
BGI_novel_G000204		439.22	156.326	-1.4648	0.0302611	0.00145147
ENSOARG00000012597.1	FMO1	659.34	252.98	-1.34691	0.0306163	0.00147832
BGI_novel_G001156		8.856	2.28	-1.80551	0.0306163	0.00148167
ENSOARG00000005576.1	INTS1	2.543	1.563	-0.771698	0.0308271	0.00149619
ENSOARG00000001610.1	CRTC2	10.886	7.03	-0.74767	0.030974	0.00150565
ENSOARG00000000301.1	FAM32A	65.93	41.296	-0.811098	0.0310161	0.00150936
ENSOARG00000005737.1	RASSF5	14.816	8.286	-0.886668	0.0311981	0.00151989
ENSOARG00000011019.1	CLCF1	3.62	1.32	-1.42273	0.0312294	0.00152478
ENSOARG00000003256.1	LCAT	469.67	304.513	-0.690119	0.0313125	0.00153052
ENSOARG00000001620.1	BTK	10.793	7.573	-0.573635	0.0313213	0.00153937
ENSOARG00000021150.1	MTHFD1	114.206	74.646	-0.710492	0.0314318	0.00154818
ENSOARG00000008818.1	HSD17B8	40.356	23.003	-0.892715	0.0315386	0.00155514
BGI_novel_G001397		2.793	0.876	-1.53383	0.0315813	0.00156087
ENSOARG00000004012.1	UBE2M	61.916	36.636	-0.825145	0.0318301	0.00157807
ENSOARG00000008730.1	FH	71.396	44.316	-0.759181	0.0323471	0.00161032
ENSOARG00000011326.1	BLOC1S1	95.656	61.22	-0.764955	0.0325007	0.0016218
ENSOARG00000014412.1	NDUFS8	121.833	79.496	-0.715592	0.0331962	0.00167079
ENSOARG00000006691.1		3.483	1.136	-1.56232	0.0333392	0.00167978
ENSOARG00000018607.1	MACIR	3.42	1.376	-1.30454	0.0334678	0.00168806
ENSOARG00000018522.1	FAM133B	9.416	5.42	-0.824844	0.0336358	0.00170015
ENSOARG00000011154.1	LOC494442	87.94	60.696	-0.661053	0.0341629	0.00173598
ENSOARG00000001685.1	MMACHC	33.813	23.213	-0.623647	0.0342568	0.00174443
BGI_novel_G002009		1.443	0.683	-1.1001	0.0342977	0.00174836
BGI_novel_G001049		18.61	9.366	-1.00873	0.0344918	0.00176247
BGI_novel_G001985		4.91	0.24	-2.52366	0.0344918	0.00176489
BGI_novel_G000795		15.63	9.173	-0.820771	0.0344918	0.00177272
BGI_novel_G002152		7.616	3.513	-1.12641	0.0344918	0.00177495
ENSOARG00000001515.1	TMEM150B	27.62	17.153	-0.738997	0.0345041	0.00178279
ENSOARG00000003095.1		4.076	3.01	-0.631137	0.0348706	0.00180459
BGI_novel_G002068		0.693	0.193	-1.67938	0.0350037	0.00182011
ENSOARG00000018220.1	CPED1	6.636	2.6	-1.34984	0.0351611	0.00183019
BGI_novel_G000837		0.966	0.263	-1.67947	0.0354284	0.00185238
BGI_novel_G000897		104.186	48.696	-1.20228	0.0354284	0.00185481
ENSOARG00000007274.1	LOC105614373	430.756	70.263	-2.12082	0.0357195	0.0018728
ENSOARG00000010712.1	KLHL25	14.593	9.09	-0.736868	0.0359168	0.00189588
ENSOARG00000016505.1	CPT1A	43.316	29.623	-0.608688	0.0360112	0.00190348
ENSOARG00000009232.1	PFDN6	92.116	61.033	-0.67783	0.0363993	0.00193378
ENSOARG00000005205.1		1.756	0.246	-2.08104	0.0365366	0.00194304
BGI_novel_G000555		172.38	104.093	-0.819951	0.0366213	0.00195074
ENSOARG00000014952.1	SHARPIN	23.76	14.673	-0.762564	0.0366213	0.00195148
ENSOARG00000018177.1		696.59	416.096	-0.813688	0.0367109	0.0019602
ENSOARG00000003838.1	AURKAIP1	73.053	51.346	-0.601102	0.0367492	0.00196423
BGI_novel_G001656		0.843	0.236	-1.692	0.0367861	0.00196833
ENSOARG00000002567.1	AHSA1	18.393	11.68	-0.676199	0.0371985	0.00199824
ENSOARG00000008890.1	RING1	11.896	7.753	-0.686486	0.0372309	0.00200198
ENSOARG00000013600.1	KIAA2026	4.16	1.96	-1.04264	0.0373979	0.00201298
ENSOARG00000005388.1	MRPL2	27.77	14.836	-0.953179	0.0375349	0.00202439
ENSOARG00000018344.1	ALDH7A1	44.663	36.573	-0.584293	0.0378817	0.00205735
ENSOARG00000020967.1	PSMD4	88.746	63.393	-0.566077	0.0380328	0.00207015
BGI_novel_G001818		1.23	0.513	-1.26485	0.0380328	0.00207237
ENSOARG00000005197.1	CLIP3	2.096	0.956	-1.13607	0.0380328	0.00207374
ENSOARG00000020631.1	ABCC5	25.643	9.466	-1.37927	0.0382309	0.00208865
ENSOARG00000013603.1	CACYBP	32.976	22.066	-0.654025	0.0382784	0.0020933
ENSOARG00000008860.1	NFIA	20.613	10.756	-0.988252	0.0384559	0.00211128
ENSOARG00000002906.1	SSB	30.676	19.966	-0.692208	0.0385602	0.00211908
ENSOARG00000013737.1	PSMC5	106.53	71.273	-0.654829	0.0390679	0.00215328
ENSOARG00000020875.1	LRP6	4.62	2.493	-0.880049	0.0395276	0.00218712
ENSOARG00000004390.1	RHEB	43.3	34.77	-0.506625	0.0395389	0.00218988
ENSOARG00000015820.1	IMP4	40.503	25.163	-0.694619	0.039578	0.00219417
ENSOARG00000014862.1	OGDH	42.333	25.2	-0.78494	0.0400602	0.00223167
BGI_novel_G000102		5.763	2.686	-1.13043	0.0402235	0.00224293
ENSOARG00000015843.1	PHACTR3	2.466	0.533	-1.89727	0.0407541	0.00229278
ENSOARG00000004110.1	LACTB2	22.566	15.89	-0.568869	0.0407541	0.00229443
BGI_novel_G000442		0.76	0.266	-1.45905	0.0412944	0.00233151
ENSOARG00000011756.1	HSPH1	11.5	6.97	-0.771865	0.0415991	0.00235095
BGI_novel_G000336		1.846	0.976	-0.960702	0.0419271	0.00237418
ENSOARG00000010962.1	ADAMTS9	1.043	0.533	-1.00181	0.0420455	0.00238522
ENSOARG00000003174.1	PPIG	16.95	9.226	-0.886452	0.0420546	0.00239125
ENSOARG00000013578.1	PURA	19.61	11.72	-0.825718	0.0420546	0.00239252
ENSOARG00000015028.1	DNAH9	0.23	0.086	-1.35313	0.0421238	0.00240184
ENSOARG00000001677.1	TRMT10C	16.96	9.976	-0.838623	0.0421238	0.00240326
ENSOARG00000019364.1	GTPBP8	4.753	2.706	-0.717467	0.0424083	0.00242633
ENSOARG00000011729.1	HINT2	90.616	51.546	-0.927931	0.0424333	0.00243124
ENSOARG00000006981.1	PRDX5	752.06	538.086	-0.574577	0.0424333	0.00243232
ENSOARG00000016224.1	PPP1R3C	40.066	25.73	-0.829676	0.0425254	0.00244217
ENSOARG00000016874.1		5.116	2.386	-1.11873	0.0426682	0.00246185
BGI_novel_G001928		14.376	5.583	-1.33736	0.0427025	0.00246842
ENSOARG00000009759.1	ITCH	9.416	5.776	-0.776269	0.0431045	0.00251115
ENSOARG00000016499.1	NAT8	9.77	4.053	-1.30047	0.0433802	0.00253325
ENSOARG00000000946.1	GTPBP6	21.06	13.03	-0.83435	0.0440527	0.00259384
ENSOARG00000015568.1	SDCBP	121.243	69.446	-0.839224	0.0443041	0.00261311
ENSOARG00000006078.1	COL27A1	9.16	4.16	-1.07735	0.0443804	0.00262268
ENSOARG00000005411.1	NDUFB7	134.196	98.146	-0.580486	0.0446157	0.00265027
ENSOARG00000013718.1	ERLIN1	37.2	24.056	-0.679946	0.0447729	0.00267378
ENSOARG00000014025.1	JOSD2	11.346	5.903	-1.00333	0.0454439	0.00272219
ENSOARG00000006294.1		106.02	63.906	-0.775444	0.0455415	0.00273048
BGI_novel_G000329		163.343	117.38	-0.568948	0.0462361	0.00278456
ENSOARG00000017486.1	ADORA2B	3.843	2.046	-0.941236	0.0463983	0.00280181
BGI_novel_G000757		0.36	0	-2.44497	0.0465819	0.0028154
ENSOARG00000015889.1	VPS13D	5.493	3.153	-0.801318	0.0468668	0.0028427
ENSOARG00000016978.1	FAM47E	1.72	0.426	-1.73846	0.0468707	0.00284546
ENSOARG00000000480.1	MOCS1	58.673	40.956	-0.60622	0.0468983	0.0028527
ENSOARG00000016084.1	SLC25A20	62.83	38.85	-0.757862	0.0468983	0.00285825
ENSOARG00000008770.1		1.103	0.493	-1.16507	0.0468983	0.00285975
BGI_novel_G001213		1.406	0.406	-1.62792	0.0471858	0.00287981
ENSOARG00000003150.1	MPP1	21.65	13.656	-0.732914	0.0472303	0.00288507
ENSOARG00000008684.1	NPEPPS	10.453	6.413	-0.766637	0.047238	0.00288808
ENSOARG00000002554.1	SLC22A18	36.063	17.523	-1.06503	0.0472399	0.00289525
ENSOARG00000001866.1	5',3'-nucleotidase, mitochondrial(NT5M)	3.386	1.676	-1.05152	0.0474187	0.00291203
ENSOARG00000016898.1	SLC41A2	29.243	15.633	-0.997428	0.0475529	0.00293035
ENSOARG00000004135.1	LACTB2	1.12	0.446	-1.24674	0.0475696	0.00293393
ENSOARG00000017023.1	C15H11orf71	41.983	23.086	-0.94638	0.047593	0.0029405
ENSOARG00000015510.1	TSR3	51.716	34.146	-0.673353	0.0476332	0.00294803
ENSOARG00000017518.1	RWDD3	12.096	5.01	-1.12557	0.0476356	0.00295142
BGI_novel_G002025		0.496	0.07	-2.10469	0.0478896	0.0029717
ENSOARG00000007904.1	TMPRSS4	0.5	0.19	-1.34253	0.0482537	0.00299948
ENSOARG00000000321.1	IDE	23.47	10.613	-1.12375	0.0482763	0.0030056
ENSOARG00000006286.1	SGPL1	103.546	71.07	-0.602532	0.0482763	0.00301295
BGI_novel_G000402		73.49	45.943	-0.819741	0.0482763	0.00301511
BGI_novel_G000142		2.026	0.75	-1.39657	0.048924	0.00307368
BGI_novel_G000460		3.763	1.15	-1.62604	0.048924	0.00307534
ENSOARG00000019674.1	TMEM253	0.723	0.113	-2.07845	0.0491021	0.00309578
ENSOARG00000012068.1	MMUT	90.383	65.22	-0.529401	0.0491021	0.0030967
BGI_novel_G001072		69.313	35.05	-1.08267	0.0491021	0.00310069
ENSOARG00000006618.1	MLF2	249.303	146.603	-0.838492	0.0491021	0.00310171
ENSOARG00000011687.1	GAMT	733.496	420.183	-0.896286	0.0499151	0.0031618
BGI_novel_G001388		7.13	1.24	-2.0252	0.0499628	0.00316751
