# Supplementary material for: Transcriptome Comparison Reveals the Difference in Liver Fat Metabolism between Different Sheep Breeds
Source: Animals (Basel). 2022 Jun 27;12(13):1650. doi: 10.3390/ani12131650 (PMC9265030; doi:10.3390/ani12131650)
Supplement: Supplementary file 1 [file animals-12-01650-s001.zip › Table S3 Significantly enriched GO terms of DEGs.xlsx]

## Sheet: GO enrichment
Table S3. Significantly enriched GO terms of DEGs .
GO Term ID	GO Term	Level 1	Level 2	Term Candidate Gene Num	Total Candidate Gene Num	Term Gene Num	Total Gene Num	Rich Ratio	P value	Q value
GO:0002376	immune system process	biological_process	immune system process	83	529	867	9645	0.0957324	2.28061e-07	0.000688859
GO:0032101	regulation of response to external stimulus	biological_process	biological regulation	37	529	269	9645	0.137546	1.84773e-07	0.000688859
GO:0006954	inflammatory response	biological_process	response to stimulus	26	529	164	9645	0.158537	8.58115e-07	0.00172796
GO:0050727	regulation of inflammatory response	biological_process	biological regulation	20	529	112	9645	0.178571	2.44071e-06	0.00368608
GO:0005739	mitochondrion	cellular_component	cell	80	591	950	11297	0.0842105	1.10774e-05	0.012794
GO:0005838	proteasome regulatory particle	cellular_component	cell	7	591	17	11297	0.411765	1.27072e-05	0.012794
GO:1901575	organic substance catabolic process	biological_process	metabolic process	77	529	881	9645	0.0874007	2.05676e-05	0.0177499
GO:0006952	defense response	biological_process	response to stimulus	46	529	450	9645	0.102222	2.87781e-05	0.0191957
GO:0006955	immune response	biological_process	response to stimulus	50	529	506	9645	0.0988142	3.17756e-05	0.0191957
GO:0072376	protein activation cascade	biological_process	response to stimulus	8	529	24	9645	0.333333	2.61353e-05	0.0191957
GO:0002548	monocyte chemotaxis	biological_process	cellular process	6	529	14	9645	0.428571	5.44369e-05	0.0205533
GO:0008209	androgen metabolic process	biological_process	biological regulation	5	529	9	9645	0.555556	5.10488e-05	0.0205533
GO:0022624	proteasome accessory complex	cellular_component	cell	7	591	20	11297	0.35	4.41289e-05	0.0205533
GO:0072521	purine-containing compound metabolic process	biological_process	cellular process	33	529	288	9645	0.114583	4.44077e-05	0.0205533
GO:0097153	cysteine-type endopeptidase activity involved in apoptotic process	molecular_function	catalytic activity	4	644	5	11931	0.8	4.02639e-05	0.0205533
GO:1901565	organonitrogen compound catabolic process	biological_process	metabolic process	51	529	530	9645	0.0962264	5.3389e-05	0.0205533
GO:0015980	energy derivation by oxidation of organic compounds	biological_process	cellular process	20	529	138	9645	0.144928	5.97513e-05	0.0212328
GO:0000502	proteasome complex	cellular_component	cell	11	591	55	11297	0.2	0.000106723	0.0239048
GO:0005604	basement membrane	cellular_component	extracellular region	8	591	29	11297	0.275862	8.62852e-05	0.0239048
GO:0009056	catabolic process	biological_process	metabolic process	82	529	995	9645	0.0824121	8.84389e-05	0.0239048
GO:0009117	nucleotide metabolic process	biological_process	cellular process	35	529	327	9645	0.107034	0.000106841	0.0239048
GO:0009259	ribonucleotide metabolic process	biological_process	cellular process	30	529	263	9645	0.114068	0.000106731	0.0239048
GO:0019693	ribose phosphate metabolic process	biological_process	cellular process	31	529	272	9645	0.113971	8.34624e-05	0.0239048
GO:0031347	regulation of defense response	biological_process	biological regulation	27	529	224	9645	0.120536	9.28232e-05	0.0239048
GO:0044281	small molecule metabolic process	biological_process	metabolic process	76	529	901	9645	0.0843507	7.81823e-05	0.0239048
GO:0071674	mononuclear cell migration	biological_process	cellular process	6	529	15	9645	0.4	8.6541e-05	0.0239048
GO:1905369	endopeptidase complex	cellular_component	protein-containing complex	11	591	55	11297	0.2	0.000106723	0.0239048
GO:0006091	generation of precursor metabolites and energy	biological_process	cellular process	24	529	192	9645	0.125	0.000128303	0.0258359
GO:0006753	nucleoside phosphate metabolic process	biological_process	cellular process	35	529	330	9645	0.106061	0.00012819	0.0258359
GO:0055114	oxidation-reduction process	biological_process	metabolic process	30	529	265	9645	0.113208	0.000122454	0.0258359
GO:0009150	purine ribonucleotide metabolic process	biological_process	cellular process	29	529	256	9645	0.113281	0.000156607	0.0295644
GO:0030593	neutrophil chemotaxis	biological_process	cellular process	8	529	30	9645	0.266667	0.000155287	0.0295644
GO:0061135	endopeptidase regulator activity	molecular_function	molecular function regulator	16	644	109	11931	0.146789	0.000235626	0.0431339
GO:0006163	purine nucleotide metabolic process	biological_process	cellular process	29	529	263	9645	0.110266	0.000249699	0.0433326
GO:0036402	proteasome-activating ATPase activity	molecular_function	catalytic activity	4	644	7	11931	0.571429	0.000258231	0.0433326
GO:1990266	neutrophil migration	biological_process	cellular process	8	529	32	9645	0.25	0.000253233	0.0433326
GO:0062023	collagen-containing extracellular matrix	cellular_component	extracellular region	13	591	81	11297	0.160494	0.000271159	0.0442723
GO:0030316	osteoclast differentiation	biological_process	cellular process	7	529	25	9645	0.28	0.000290059	0.0461118
GO:0071621	granulocyte chemotaxis	biological_process	cellular process	8	529	33	9645	0.242424	0.000318437	0.0493252
GO:0051707	response to other organism	biological_process	multi-organism process	36	529	360	9645	0.1	0.00033042	0.0499017
