# Supplementary material for: Transcriptome Comparison Reveals the Difference in Liver Fat Metabolism between Different Sheep Breeds
Source: Animals (Basel). 2022 Jun 27;12(13):1650. doi: 10.3390/ani12131650 (PMC9265030; doi:10.3390/ani12131650)
Supplement: Supplementary file 1 [file animals-12-01650-s001.zip › Table S4 Western blot band intensity analysis.xlsx]

## Sheet: Sheet1
Table S4. Western blot band intensity analysis.
		Sample	Area	IntDen	RawInDen	Relative Gray Value	P-value
GAPDH	HG	HG1	7004	562938	562938	1	0.202422
		HG2	7004	677181	677181	1.20294
		HG3	7004	651668	651668	1.15762
	ZG	ZG1	7004	637749	637749	1.13289
		ZG2	7004	725356	725356	1.28852
		ZG3	7004	802307	802307	1.42521
ACSL1	HG	HG1	3838	302212	302212	0.536848	0.160233
		HG2	3838	367810	367810	0.543149
		HG3	3838	409154	409154	0.627857
	ZG	ZG1	3838	481513	481513	0.75502
		ZG2	3838	480364	480364	0.662246
		ZG3	3838	474539	474539	0.591468
CPT1A	HG	HG1	3162	254424	254424	0.451957	0.0218567
		HG2	3162	238955	238955	0.352867
		HG3	3162	232121	232121	0.356195
	ZG	ZG1	3162	365716	365716	0.573448
		ZG2	3162	427254	427254	0.589027
		ZG3	3162	478336	478336	0.596201
FGF21	HG	HG1	4171	315333	315333	0.560156	0.0104369
		HG2	4171	262808	262808	0.388091
		HG3	4171	284802	284802	0.437035
	ZG	ZG1	4816	563843	563843	0.884114
		ZG2	4816	613060	613060	0.845185
		ZG3	4816	662008	662008	0.825131
